# Supplementary material for: New Insight into the Related Candidate Genes and Molecular Regulatory Mechanisms of Waterlogging Tolerance in Tree Peony Paeonia ostii
Source: Plants (Basel). 2024 Nov 27;13(23):3324. doi: 10.3390/plants13233324 (PMC11644042; doi:10.3390/plants13233324)
Supplement: Supplementary file 1 [file plants-13-03324-s001.zip]

Archive with 13 entries (13 files):
- Figure S1-20241011.pdf
- Table S1-.xlsx.xls
- Table S2-.xlsx
- Table S3-.xlsx.xls
- Table S4-.xlsx.xls
- Table S5-.xlsx
- Table S6-.xlsx
- Table S7-.xlsx
- Table S8-.xlsx.xls
- Table S9-.xlsx
- Table S10-.xlsx
- Table S11-.xlsx
- Table S12-.xlsx
