# Supplementary material for: New Insight into the Related Candidate Genes and Molecular Regulatory Mechanisms of Waterlogging Tolerance in Tree Peony Paeonia ostii
Source: Plants (Basel). 2024 Nov 27;13(23):3324. doi: 10.3390/plants13233324 (PMC11644042; doi:10.3390/plants13233324)
Supplement: Supplementary file 1 [file plants-13-03324-s001.zip › Table S1-.xlsx.xls]

## Sheet: Table S1
Table S1. 65 KEGG enrichment pathways analysis with 10,399 genes in cluster 12.
Term Name	MainClass	GeneHitsInSelectedSet	AllGenesInSelectedSet	GeneHitsInBackground	AllGenesInBackground	p-value	enrichFactor	GeneListInSelectedSets	corrected p-value(BH method)
A09100 Metabolism	A09100 Metabolism	2126	7675	19253	77750	2.84e-10	1.11863	[isoform_8449, isoform_52849, isoform_103088, isoform_133730, isoform_13248, isoform_97758, isoform_37211, isoform_175131, isoform_14572, isoform_50670, isoform_49682, isoform_24380, isoform_7590, isoform_165330, isoform_49203, isoform_9765, isoform_63992, isoform_18940, isoform_60483, isoform_16769, isoform_7105, isoform_39868, isoform_51525, isoform_72443, isoform_13256, isoform_76800, isoform_…	6.4e-08
B 09193 Unclassified: signaling and cellular processes	A09190 Not Included in Pathway or Brite	52	7675	222	77750	2.97e-09	2.37286	[isoform_74719, isoform_42842, isoform_18413, isoform_24811, isoform_121356, isoform_32960, isoform_6309, isoform_104857, isoform_16310, isoform_23294, isoform_116363, isoform_76186, isoform_84598, isoform_130419, isoform_104294, isoform_117858, isoform_128113, isoform_11071, isoform_44711, isoform_6336, isoform_6016, isoform_5207, isoform_99941, isoform_13178, isoform_17256, isoform_91226, isofo…	3.34e-07
B 09108 Metabolism of cofactors and vitamins	A09100 Metabolism	233	7675	1625	77750	4.85e-09	1.45253	[isoform_92986, isoform_19103, isoform_14451, isoform_99264, isoform_111270, isoform_99263, isoform_12825, isoform_171208, isoform_7590, isoform_42256, isoform_63992, isoform_100000, isoform_7225, isoform_89683, isoform_54361, isoform_51644, isoform_130592, isoform_19598, isoform_150181, isoform_39620, isoform_76800, isoform_71114, isoform_75044, isoform_135594, isoform_12713, isoform_105492, iso…	3.64e-07
00260 Glycine, serine and threonine metabolism	A09100 Metabolism	75	7675	419	77750	3.27e-07	1.8133	[isoform_360, isoform_9699, isoform_132966, isoform_127930, isoform_108135, isoform_55283, isoform_98206, isoform_38505, isoform_1137, isoform_79848, isoform_129918, isoform_99186, isoform_24380, isoform_10842, isoform_110422, isoform_25512, isoform_41481, isoform_26125, isoform_110349, isoform_40752, isoform_4751, isoform_9889, isoform_30371, isoform_94178, isoform_45929, isoform_76721, isoform_…	1.84e-05
B 09104 Nucleotide metabolism	A09100 Metabolism	131	7675	871	77750	8.72e-07	1.52361	[isoform_175772, isoform_91497, isoform_5610, isoform_170123, isoform_100895, isoform_19103, isoform_32686, isoform_37211, isoform_51630, isoform_175131, isoform_154790, isoform_135362, isoform_71890, isoform_170238, isoform_21795, isoform_9650, isoform_42256, isoform_49203, isoform_21396, isoform_42378, isoform_91300, isoform_39220, isoform_7225, isoform_139391, isoform_172153, isoform_94932, is…	3.92e-05
00130 Ubiquinone and other terpenoid-quinone biosynthesis	A09100 Metabolism	48	7675	244	77750	2.87e-06	1.99284	[isoform_63101, isoform_87299, isoform_16973, isoform_84463, isoform_12851, isoform_14791, isoform_56016, isoform_14451, isoform_111270, isoform_25073, isoform_75032, isoform_76241, isoform_76582, isoform_61853, isoform_64867, isoform_82794, isoform_7153, isoform_15619, isoform_66548, isoform_10907, isoform_115713, isoform_66520, isoform_90111, isoform_8535, isoform_50615, isoform_6159, isoform_1…	0.000108
B 09107 Glycan biosynthesis and metabolism	A09100 Metabolism	164	7675	1175	77750	4.2e-06	1.41393	[isoform_112916, isoform_5332, isoform_39355, isoform_98688, isoform_98848, isoform_104735, isoform_46050, isoform_122319, isoform_25351, isoform_81603, isoform_1927, isoform_10402, isoform_185864, isoform_29154, isoform_46214, isoform_157933, isoform_104600, isoform_14465, isoform_50718, isoform_122175, isoform_134952, isoform_126410, isoform_142718, isoform_133067, isoform_51525, isoform_72443,…	0.000135
B 09124 Replication and repair	A09120 Genetic Information Processing	135	7675	933	77750	4.72e-06	1.4658	[isoform_86185, isoform_8207, isoform_89175, isoform_132640, isoform_58310, isoform_12311, isoform_118227, isoform_119, isoform_169018, isoform_31867, isoform_28869, isoform_85402, isoform_138514, isoform_27654, isoform_25991, isoform_162460, isoform_85249, isoform_179623, isoform_156845, isoform_184758, isoform_99425, isoform_40914, isoform_51126, isoform_161934, isoform_50276, isoform_2969, iso…	0.000133
00563 Glycosylphosphatidylinositol (GPI)-anchor biosynthesis	A09100 Metabolism	35	7675	162	77750	7.29e-06	2.18864	[isoform_39355, isoform_5038, isoform_134887, isoform_134743, isoform_128725, isoform_173532, isoform_7713, isoform_75423, isoform_104735, isoform_46050, isoform_49001, isoform_76367, isoform_81603, isoform_1927, isoform_131908, isoform_46214, isoform_68207, isoform_70623, isoform_14465, isoform_18445, isoform_50718, isoform_122175, isoform_50659, isoform_5108, isoform_100722, isoform_99034, isof…	0.000182
02000 Transporters	A09180 Brite Hierarchies	547	7675	4665	77750	1.04e-05	1.18784	[isoform_11183, isoform_174165, isoform_6387, isoform_110736, isoform_107689, isoform_81171, isoform_5179, isoform_131552, isoform_130580, isoform_52846, isoform_73788, isoform_97753, isoform_96307, isoform_73785, isoform_95462, isoform_82134, isoform_87941, isoform_63732, isoform_111718, isoform_152485, isoform_7348, isoform_6139, isoform_131563, isoform_98976, isoform_99948, isoform_107319, iso…	0.000235
99993 Cell motility	A09190 Not Included in Pathway or Brite	10	7675	21	77750	1.1e-05	4.82395	[isoform_127993, isoform_6336, isoform_116363, isoform_6016, isoform_84598, isoform_5207, isoform_5989, isoform_68421, isoform_140529, isoform_99072]	0.000225
B 09183 Protein families: signaling and cellular processes	A09180 Brite Hierarchies	1365	7675	12515	77750	1.48e-05	1.1049	[isoform_107689, isoform_17845, isoform_81171, isoform_5179, isoform_131552, isoform_132641, isoform_52846, isoform_121751, isoform_40627, isoform_73788, isoform_12157, isoform_97753, isoform_140029, isoform_98848, isoform_13001, isoform_73785, isoform_178882, isoform_81164, isoform_87941, isoform_63732, isoform_9765, isoform_111718, isoform_7342, isoform_13492, isoform_152485, isoform_7348, isof…	0.000278
99997 Function unknown	A09190 Not Included in Pathway or Brite	30	7675	137	77750	2.41e-05	2.21831	[isoform_18358, isoform_16555, isoform_15107, isoform_39392, isoform_3358, isoform_88061, isoform_18473, isoform_11200, isoform_90349, isoform_180705, isoform_35299, isoform_36048, isoform_35795, isoform_23114, isoform_20144, isoform_25259, isoform_84712, isoform_102102, isoform_178435, isoform_17996, isoform_6672, isoform_17879, isoform_50833, isoform_19551, isoform_91769, isoform_3626, isoform_…	0.000417
00400 Phenylalanine, tyrosine and tryptophan biosynthesis	A09100 Metabolism	52	7675	297	77750	3.51e-05	1.77365	[isoform_3631, isoform_105783, isoform_39637, isoform_12157, isoform_67181, isoform_99617, isoform_25512, isoform_15553, isoform_7265, isoform_107677, isoform_63152, isoform_8358, isoform_77739, isoform_36235, isoform_24809, isoform_10535, isoform_64876, isoform_46867, isoform_20279, isoform_127678, isoform_8822, isoform_50801, isoform_8986, isoform_17428, isoform_10477, isoform_9958, isoform_128…	0.000564
00230 Purine metabolism	A09100 Metabolism	78	7675	503	77750	4.55e-05	1.5709	[isoform_175772, isoform_91497, isoform_5610, isoform_15985, isoform_128624, isoform_38061, isoform_69807, isoform_103287, isoform_7797, isoform_19103, isoform_32686, isoform_13046, isoform_37211, isoform_51630, isoform_10690, isoform_97559, isoform_180806, isoform_49000, isoform_24063, isoform_140358, isoform_145920, isoform_84114, isoform_21795, isoform_9650, isoform_42256, isoform_48555, isofo…	0.000683
00240 Pyrimidine metabolism	A09100 Metabolism	75	7675	483	77750	6.01e-05	1.57303	[isoform_91334, isoform_4047, isoform_42209, isoform_50747, isoform_170123, isoform_4207, isoform_100895, isoform_13046, isoform_37211, isoform_72810, isoform_175131, isoform_97559, isoform_154790, isoform_135362, isoform_24063, isoform_71890, isoform_145920, isoform_170238, isoform_43143, isoform_21795, isoform_42256, isoform_49203, isoform_21396, isoform_85042, isoform_45966, isoform_91300, iso…	0.000845
B 09194 Poorly characterized	A09190 Not Included in Pathway or Brite	35	7675	180	77750	7.53e-05	1.96978	[isoform_18358, isoform_16555, isoform_15107, isoform_39392, isoform_3358, isoform_88061, isoform_18473, isoform_11200, isoform_90349, isoform_132261, isoform_180705, isoform_35299, isoform_36048, isoform_35795, isoform_81766, isoform_23114, isoform_20144, isoform_25259, isoform_84712, isoform_154608, isoform_102102, isoform_178435, isoform_17996, isoform_6672, isoform_9922, isoform_17879, isofor…	0.000997
04812 Cytoskeleton proteins	A09180 Brite Hierarchies	200	7675	1567	77750	0.000107	1.29295	[isoform_133856, isoform_181257, isoform_4882, isoform_108411, isoform_132641, isoform_155644, isoform_121079, isoform_16073, isoform_40627, isoform_99018, isoform_10892, isoform_140029, isoform_133174, isoform_90206, isoform_13001, isoform_32563, isoform_52052, isoform_77351, isoform_136336, isoform_9893, isoform_61672, isoform_22868, isoform_13492, isoform_133187, isoform_134276, isoform_992, i…	0.00134314
B 09101 Carbohydrate metabolism	A09100 Metabolism	761	7675	6872	77750	0.000302	1.12182	[isoform_9410, isoform_6144, isoform_9659, isoform_81295, isoform_16637, isoform_119792, isoform_97758, isoform_181937, isoform_49682, isoform_48472, isoform_13118, isoform_98970, isoform_5291, isoform_25118, isoform_24269, isoform_135804, isoform_18821, isoform_13373, isoform_6377, isoform_40752, isoform_7342, isoform_60483, isoform_5049, isoform_92199, isoform_7225, isoform_16769, isoform_27518…	0.00357214
00062 Fatty acid elongation	A09100 Metabolism	21	7675	96	77750	0.000381	2.216	[isoform_64443, isoform_14157, isoform_45646, isoform_67320, isoform_16922, isoform_36050, isoform_19581, isoform_10365, isoform_57785, isoform_50532, isoform_15132, isoform_77411, isoform_99130, isoform_69231, isoform_77483, isoform_37749, isoform_120285, isoform_21354, isoform_14704, isoform_171919, isoform_63344]	0.00429162
00500 Starch and sucrose metabolism	A09100 Metabolism	185	7675	1475	77750	0.000452	1.27058	[isoform_175772, isoform_134668, isoform_92748, isoform_7635, isoform_43617, isoform_81295, isoform_85252, isoform_5213, isoform_94760, isoform_66170, isoform_32686, isoform_135084, isoform_49682, isoform_634, isoform_79496, isoform_98970, isoform_165293, isoform_148795, isoform_83987, isoform_2180, isoform_135804, isoform_89444, isoform_16247, isoform_5049, isoform_7225, isoform_133982, isoform_…	0.00483756
00960 Tropane, piperidine and pyridine alkaloid biosynthesis	A09100 Metabolism	31	7675	168	77750	0.000486	1.86928	[isoform_16973, isoform_127678, isoform_58176, isoform_98206, isoform_100511, isoform_1137, isoform_12851, isoform_12157, isoform_99677, isoform_129918, isoform_98477, isoform_89309, isoform_61853, isoform_16506, isoform_10907, isoform_45960, isoform_125143, isoform_1261, isoform_4694, isoform_18940, isoform_125263, isoform_11292, isoform_63152, isoform_32174, isoform_93401, isoform_50254, isofor…	0.00497196
00520 Amino sugar and nucleotide sugar metabolism	A09100 Metabolism	147	7675	1138	77750	0.000487	1.30857	[isoform_175772, isoform_26716, isoform_5213, isoform_3677, isoform_119277, isoform_90967, isoform_105949, isoform_32686, isoform_91414, isoform_142975, isoform_135640, isoform_25118, isoform_24269, isoform_2180, isoform_69955, isoform_13373, isoform_43985, isoform_16247, isoform_16769, isoform_3388, isoform_8717, isoform_99149, isoform_11594, isoform_6818, isoform_97767, isoform_104724, isoform_…	0.00476675
99977 Transport	A09190 Not Included in Pathway or Brite	19	7675	86	77750	0.000622	2.23809	[isoform_4383, isoform_9026, isoform_11071, isoform_44711, isoform_24811, isoform_99941, isoform_32960, isoform_6309, isoform_104857, isoform_34111, isoform_17256, isoform_115490, isoform_91226, isoform_10482, isoform_32404, isoform_76186, isoform_130419, isoform_104294, isoform_61101]	0.00582917
01003 Glycosyltransferases	A09180 Brite Hierarchies	242	7675	2010	77750	0.000737	1.21967	[isoform_8322, isoform_8449, isoform_121751, isoform_97632, isoform_91414, isoform_132083, isoform_81603, isoform_10402, isoform_81044, isoform_180055, isoform_24269, isoform_128384, isoform_30818, isoform_135804, isoform_64046, isoform_104600, isoform_1482, isoform_134833, isoform_73417, isoform_134952, isoform_93165, isoform_104724, isoform_99034, isoform_98861, isoform_11865, isoform_501, isof…	0.00663219
03410 Base excision repair	A09120 Genetic Information Processing	38	7675	227	77750	0.000885	1.69582	[isoform_67068, isoform_8207, isoform_18977, isoform_185899, isoform_16856, isoform_2323, isoform_13204, isoform_1796, isoform_133098, isoform_7834, isoform_38501, isoform_32214, isoform_31867, isoform_55639, isoform_85402, isoform_138514, isoform_24763, isoform_65537, isoform_60440, isoform_183461, isoform_44993, isoform_85249, isoform_86096, isoform_21115, isoform_43848, isoform_6854, isoform_9…	0.00765816
00640 Propanoate metabolism	A09100 Metabolism	46	7675	290	77750	0.000911	1.60687	[isoform_63562, isoform_171093, isoform_13281, isoform_2067, isoform_3851, isoform_9613, isoform_170101, isoform_12336, isoform_13622, isoform_13028, isoform_3855, isoform_2424, isoform_50940, isoform_12751, isoform_181937, isoform_51179, isoform_1708, isoform_112341, isoform_60942, isoform_9292, isoform_99063, isoform_7098, isoform_87227, isoform_8115, isoform_60483, isoform_4157, isoform_49628,…	0.00758939
00950 Isoquinoline alkaloid biosynthesis	A09100 Metabolism	32	7675	189	77750	0.00177926	1.71518	[isoform_42028, isoform_127678, isoform_105682, isoform_98206, isoform_100511, isoform_1137, isoform_12851, isoform_12157, isoform_99677, isoform_129918, isoform_72436, isoform_78441, isoform_98477, isoform_99322, isoform_89309, isoform_61853, isoform_10907, isoform_125143, isoform_1261, isoform_4694, isoform_125263, isoform_11292, isoform_63152, isoform_32174, isoform_96610, isoform_53692, isofo…	0.0142976
00020 Citrate cycle (TCA cycle)	A09100 Metabolism	83	7675	610	77750	0.00180562	1.37838	[isoform_98927, isoform_107920, isoform_180564, isoform_9659, isoform_85330, isoform_72059, isoform_155321, isoform_11584, isoform_76389, isoform_835, isoform_13558, isoform_48831, isoform_135765, isoform_25276, isoform_87227, isoform_87305, isoform_41562, isoform_69338, isoform_25673, isoform_169181, isoform_6377, isoform_88873, isoform_24848, isoform_2256, isoform_122214, isoform_45929, isoform…	0.0140091
99992 Structural proteins	A09190 Not Included in Pathway or Brite	12	7675	48	77750	0.00199151	2.53257	[isoform_23294, isoform_42842, isoform_16621, isoform_72043, isoform_13978, isoform_83158, isoform_42263, isoform_46678, isoform_13178, isoform_117858, isoform_16310, isoform_45455]	0.0149363
00561 Glycerolipid metabolism	A09100 Metabolism	61	7675	426	77750	0.00211798	1.45058	[isoform_15542, isoform_10370, isoform_176664, isoform_8449, isoform_84045, isoform_180885, isoform_134462, isoform_71007, isoform_105624, isoform_115275, isoform_94051, isoform_81845, isoform_14406, isoform_80872, isoform_30818, isoform_117418, isoform_4434, isoform_12886, isoform_98854, isoform_4239, isoform_18862, isoform_79004, isoform_60636, isoform_25226, isoform_6691, isoform_11949, isofor…	0.0153724
99999 Others	A09190 Not Included in Pathway or Brite	17	7675	81	77750	0.00211918	2.12611	[isoform_7469, isoform_123671, isoform_11357, isoform_29806, isoform_105627, isoform_11065, isoform_111272, isoform_72192, isoform_99790, isoform_98388, isoform_95031, isoform_99662, isoform_115959, isoform_114838, isoform_43057, isoform_8384, isoform_173818]	0.0149005
01002 Peptidases and inhibitors	A09180 Brite Hierarchies	334	7675	2922	77750	0.00258145	1.15795	[isoform_8684, isoform_75848, isoform_134146, isoform_161889, isoform_12397, isoform_99813, isoform_75055, isoform_10648, isoform_136211, isoform_875, isoform_135368, isoform_135005, isoform_16509, isoform_22884, isoform_4080, isoform_134715, isoform_7466, isoform_66465, isoform_43228, isoform_132414, isoform_8799, isoform_11994, isoform_10543, isoform_74867, isoform_10540, isoform_12048, isoform…	0.0176008
00860 Porphyrin and chlorophyll metabolism	A09100 Metabolism	34	7675	210	77750	0.00279863	1.64014	[isoform_92986, isoform_46528, isoform_181239, isoform_66279, isoform_60691, isoform_3395, isoform_127831, isoform_11169, isoform_14110, isoform_12608, isoform_3728, isoform_11539, isoform_171208, isoform_34832, isoform_11556, isoform_79472, isoform_3150, isoform_18204, isoform_63992, isoform_100000, isoform_14547, isoform_109136, isoform_98579, isoform_54361, isoform_99447, isoform_9825, isoform…	0.0185203
03440 Homologous recombination	A09120 Genetic Information Processing	48	7675	323	77750	0.00283809	1.50543	[isoform_86185, isoform_82281, isoform_156418, isoform_67068, isoform_89175, isoform_2323, isoform_133098, isoform_12311, isoform_133196, isoform_132062, isoform_12750, isoform_99738, isoform_52223, isoform_118227, isoform_24680, isoform_182390, isoform_32214, isoform_181083, isoform_119, isoform_61878, isoform_173788, isoform_106131, isoform_24763, isoform_135206, isoform_27654, isoform_25991, i…	0.0182448
00270 Cysteine and methionine metabolism	A09100 Metabolism	110	7675	859	77750	0.00300103	1.29724	[isoform_41313, isoform_108135, isoform_10895, isoform_12157, isoform_93435, isoform_170085, isoform_13916, isoform_76389, isoform_186151, isoform_9093, isoform_24380, isoform_15935, isoform_17719, isoform_129198, isoform_69338, isoform_14464, isoform_15037, isoform_134954, isoform_39868, isoform_56662, isoform_10535, isoform_124194, isoform_135914, isoform_97610, isoform_94103, isoform_134163, i…	0.0187564
00510 N-Glycan biosynthesis	A09100 Metabolism	42	7675	276	77750	0.00323708	1.54157	[isoform_112916, isoform_5332, isoform_16414, isoform_121154, isoform_59065, isoform_124127, isoform_93111, isoform_11049, isoform_11247, isoform_98107, isoform_51557, isoform_99435, isoform_98848, isoform_16453, isoform_83847, isoform_97285, isoform_6160, isoform_99161, isoform_28485, isoform_16424, isoform_12369, isoform_142718, isoform_97147, isoform_13599, isoform_98412, isoform_99644, isofor…	0.019685
03450 Non-homologous end-joining	A09120 Genetic Information Processing	12	7675	51	77750	0.0034367	2.3836	[isoform_42027, isoform_62817, isoform_156845, isoform_4774, isoform_24724, isoform_55639, isoform_180754, isoform_6626, isoform_13204, isoform_133196, isoform_4162, isoform_132648]	0.0203489
00537 Glycosylphosphatidylinositol (GPI)-anchored proteins	A09180 Brite Hierarchies	30	7675	184	77750	0.00429243	1.65168	[isoform_7635, isoform_104274, isoform_6466, isoform_121751, isoform_128802, isoform_13046, isoform_30242, isoform_98352, isoform_145920, isoform_98970, isoform_9590, isoform_15773, isoform_43643, isoform_105238, isoform_9625, isoform_40458, isoform_7225, isoform_91186, isoform_9866, isoform_98632, isoform_19312, isoform_50411, isoform_135192, isoform_121724, isoform_81579, isoform_110896, isofor…	0.024764
03010 Ribosome	A09120 Genetic Information Processing	194	7675	1653	77750	0.00666601	1.18892	[isoform_22516, isoform_16512, isoform_64397, isoform_28181, isoform_52968, isoform_171333, isoform_16990, isoform_4406, isoform_24142, isoform_24381, isoform_76383, isoform_34733, isoform_64825, isoform_24147, isoform_84311, isoform_24267, isoform_84557, isoform_14221, isoform_23718, isoform_23712, isoform_20324, isoform_24008, isoform_34851, isoform_51404, isoform_34732, isoform_57875, isoform_…	0.0374963
04145 Phagosome	A09140 Cellular Processes	77	7675	590	77750	0.00726824	1.32209	[isoform_107644, isoform_8889, isoform_21863, isoform_108411, isoform_180886, isoform_162613, isoform_3995, isoform_40627, isoform_10892, isoform_12674, isoform_51477, isoform_32563, isoform_29635, isoform_98895, isoform_111475, isoform_12349, isoform_9095, isoform_98051, isoform_61672, isoform_127023, isoform_82173, isoform_20764, isoform_7468, isoform_4477, isoform_17891, isoform_172032, isofor…	0.0398867
03011 Ribosome	A09180 Brite Hierarchies	201	7675	1725	77750	0.00780682	1.1804	[isoform_22516, isoform_16512, isoform_64397, isoform_28181, isoform_52968, isoform_171333, isoform_16990, isoform_4406, isoform_24142, isoform_24381, isoform_76383, isoform_34733, isoform_64825, isoform_24147, isoform_84311, isoform_24267, isoform_84557, isoform_14221, isoform_23718, isoform_23712, isoform_20324, isoform_24008, isoform_34851, isoform_51404, isoform_34732, isoform_57875, isoform_…	0.0418222
01006 Prenyltransferases	A09180 Brite Hierarchies	28	7675	178	77750	0.0091743	1.59353	[isoform_24917, isoform_63101, isoform_50849, isoform_65065, isoform_84463, isoform_38868, isoform_120941, isoform_61939, isoform_25073, isoform_75032, isoform_76582, isoform_64867, isoform_14145, isoform_16303, isoform_6314, isoform_183600, isoform_50615, isoform_176954, isoform_50516, isoform_11016, isoform_130592, isoform_76886, isoform_71479, isoform_16640, isoform_17706, isoform_15849, isofo…	0.048005
03400 DNA repair and recombination proteins	A09180 Brite Hierarchies	333	7675	2985	77750	0.00979016	1.13011	[isoform_86185, isoform_1491, isoform_130105, isoform_180960, isoform_8207, isoform_132640, isoform_105705, isoform_78559, isoform_118227, isoform_140951, isoform_173748, isoform_169018, isoform_141366, isoform_79891, isoform_28869, isoform_85402, isoform_138514, isoform_169137, isoform_146010, isoform_180050, isoform_27654, isoform_179623, isoform_156845, isoform_126098, isoform_19237, isoform_4…	0.0489508
00603 Glycosphingolipid biosynthesis - globo and isoglobo series	A09100 Metabolism	12	7675	58	77750	0.0101264	2.09592	[isoform_11095, isoform_104600, isoform_8574, isoform_8933, isoform_33551, isoform_99746, isoform_4666, isoform_97656, isoform_99149, isoform_98281, isoform_28166, isoform_58987]	0.0495314
03030 DNA replication	A09120 Genetic Information Processing	47	7675	344	77750	0.0143651	1.38408	[isoform_16256, isoform_82281, isoform_44766, isoform_134327, isoform_67068, isoform_89175, isoform_19307, isoform_185899, isoform_2323, isoform_11, isoform_13204, isoform_58310, isoform_133098, isoform_27055, isoform_32214, isoform_181083, isoform_47462, isoform_13957, isoform_61878, isoform_55639, isoform_129171, isoform_24763, isoform_25991, isoform_22945, isoform_17598, isoform_86096, isoform…	0.068769
01040 Biosynthesis of unsaturated fatty acids	A09100 Metabolism	28	7675	186	77750	0.0161057	1.52499	[isoform_14157, isoform_171093, isoform_14334, isoform_2067, isoform_3851, isoform_170101, isoform_3855, isoform_19581, isoform_73486, isoform_57785, isoform_69231, isoform_37749, isoform_10941, isoform_21354, isoform_14704, isoform_99063, isoform_46810, isoform_64443, isoform_45646, isoform_4157, isoform_12721, isoform_93122, isoform_10365, isoform_13256, isoform_176010, isoform_15132, isoform_7…	0.0739549
00310 Lysine degradation	A09100 Metabolism	37	7675	261	77750	0.0161791	1.4361	[isoform_10370, isoform_126560, isoform_150012, isoform_107424, isoform_181737, isoform_150890, isoform_1231, isoform_186989, isoform_132981, isoform_72796, isoform_133310, isoform_40506, isoform_7977, isoform_134241, isoform_181518, isoform_10867, isoform_89906, isoform_148415, isoform_167558, isoform_144033, isoform_80296, isoform_7172, isoform_81166, isoform_165033, isoform_183308, isoform_954…	0.0728057
00470 D-Amino acid metabolism	A09100 Metabolism	6	7675	22	77750	0.017156	2.76281	[isoform_15057, isoform_15531, isoform_9685, isoform_106432, isoform_19451, isoform_13975]	0.0756883
01004 Lipid biosynthesis proteins	A09180 Brite Hierarchies	57	7675	437	77750	0.0186656	1.32134	[isoform_8685, isoform_14334, isoform_99619, isoform_39350, isoform_100772, isoform_19581, isoform_51555, isoform_57785, isoform_81329, isoform_94051, isoform_21354, isoform_25037, isoform_64443, isoform_45646, isoform_16922, isoform_12886, isoform_12721, isoform_13256, isoform_12682, isoform_71114, isoform_24777, isoform_23322, isoform_25226, isoform_117823, isoform_11949, isoform_63344, isoform…	0.0807647
04090 CD molecules	A09180 Brite Hierarchies	77	7675	616	77750	0.0191226	1.26629	[isoform_5574, isoform_3792, isoform_131831, isoform_131598, isoform_3314, isoform_55880, isoform_93872, isoform_13046, isoform_117050, isoform_86180, isoform_97559, isoform_51320, isoform_70, isoform_75451, isoform_169616, isoform_170556, isoform_438, isoform_145920, isoform_120100, isoform_79010, isoform_159959, isoform_131844, isoform_131646, isoform_132017, isoform_132730, isoform_121087, iso…	0.0811808
00905 Brassinosteroid biosynthesis	A09100 Metabolism	18	7675	109	77750	0.0204616	1.67289	[isoform_150286, isoform_20515, isoform_38871, isoform_9533, isoform_93715, isoform_73923, isoform_9812, isoform_10026, isoform_8747, isoform_10351, isoform_95336, isoform_77645, isoform_31777, isoform_10018, isoform_98287, isoform_112001, isoform_88238, isoform_28002]	0.0852569
B 09105 Amino acid metabolism	A09100 Metabolism	393	7675	3613	77750	0.0213584	1.10191	[isoform_39637, isoform_13248, isoform_40506, isoform_12157, isoform_186151, isoform_24380, isoform_13118, isoform_7590, isoform_5291, isoform_17719, isoform_81166, isoform_49203, isoform_14464, isoform_15553, isoform_40752, isoform_107677, isoform_134954, isoform_92199, isoform_9889, isoform_27518, isoform_39868, isoform_15670, isoform_51400, isoform_36235, isoform_175385, isoform_135914, isofor…	0.0873752
00965 Betalain biosynthesis	A09100 Metabolism	8	7675	37	77750	0.0255847	2.19033	[isoform_20070, isoform_42028, isoform_20730, isoform_78441, isoform_105682, isoform_99322, isoform_96610, isoform_72436]	0.102795
00350 Tyrosine metabolism	A09100 Metabolism	55	7675	428	77750	0.0264872	1.30179	[isoform_90682, isoform_49639, isoform_98206, isoform_1137, isoform_12157, isoform_129918, isoform_170164, isoform_11418, isoform_78441, isoform_15858, isoform_15038, isoform_63152, isoform_108168, isoform_93401, isoform_10535, isoform_24776, isoform_62578, isoform_42660, isoform_133816, isoform_64876, isoform_42028, isoform_16973, isoform_127678, isoform_105682, isoform_15647, isoform_100511, is…	0.104555
00906 Carotenoid biosynthesis	A09100 Metabolism	28	7675	194	77750	0.0266847	1.4621	[isoform_46902, isoform_5298, isoform_20714, isoform_11280, isoform_121491, isoform_46822, isoform_6127, isoform_108798, isoform_6644, isoform_7997, isoform_91152, isoform_122025, isoform_57662, isoform_33356, isoform_19662, isoform_34166, isoform_86913, isoform_64744, isoform_87524, isoform_88671, isoform_25912, isoform_19770, isoform_6855, isoform_129967, isoform_10384, isoform_28879, isoform_1…	0.103518
00513 Various types of N-glycan biosynthesis	A09100 Metabolism	35	7675	254	77750	0.0276263	1.39591	[isoform_112916, isoform_5332, isoform_95717, isoform_121154, isoform_124127, isoform_33551, isoform_93111, isoform_11049, isoform_11247, isoform_99435, isoform_16453, isoform_83847, isoform_97285, isoform_6160, isoform_99161, isoform_28485, isoform_16424, isoform_8574, isoform_8933, isoform_12369, isoform_99746, isoform_142718, isoform_99149, isoform_122457, isoform_11154, isoform_4956, isoform_…	0.100257
00780 Biotin metabolism	A09100 Metabolism	14	7675	82	77750	0.0293332	1.72956	[isoform_21638, isoform_5110, isoform_50924, isoform_39350, isoform_38878, isoform_13831, isoform_51555, isoform_71114, isoform_12825, isoform_98284, isoform_117823, isoform_82588, isoform_81014, isoform_168784]	0.104761
04070 Phosphatidylinositol signaling system	A09130 Environmental Information Processing	55	7675	431	77750	0.0297568	1.29273	[isoform_155802, isoform_183633, isoform_156699, isoform_133377, isoform_162613, isoform_5777, isoform_134462, isoform_6829, isoform_81845, isoform_144158, isoform_136179, isoform_48072, isoform_98213, isoform_111475, isoform_135762, isoform_91939, isoform_23851, isoform_185667, isoform_120460, isoform_7390, isoform_23573, isoform_94339, isoform_68109, isoform_22502, isoform_1882, isoform_122699,…	0.104614
00760 Nicotinate and nicotinamide metabolism	A09100 Metabolism	27	7675	189	77750	0.0326171	1.44718	[isoform_32143, isoform_34245, isoform_35974, isoform_11167, isoform_13046, isoform_11680, isoform_117051, isoform_98428, isoform_98352, isoform_99264, isoform_145920, isoform_39391, isoform_42256, isoform_50619, isoform_43507, isoform_51826, isoform_7225, isoform_95288, isoform_129627, isoform_50411, isoform_89181, isoform_76800, isoform_75044, isoform_134091, isoform_98663, isoform_34449, isofo…	0.112905
04136 Autophagy - other	A09140 Cellular Processes	32	7675	234	77750	0.0371196	1.38534	[isoform_157723, isoform_51418, isoform_16318, isoform_5993, isoform_31376, isoform_2746, isoform_363, isoform_13562, isoform_59743, isoform_49464, isoform_171986, isoform_79794, isoform_85049, isoform_84871, isoform_182212, isoform_99140, isoform_173908, isoform_164481, isoform_132911, isoform_23415, isoform_20588, isoform_10883, isoform_11332, isoform_98259, isoform_160867, isoform_52874, isofo…	0.126544
04091 Lectins	A09180 Brite Hierarchies	16	7675	101	77750	0.0389619	1.6048	[isoform_8588, isoform_21863, isoform_91471, isoform_13348, isoform_172530, isoform_73346, isoform_6904, isoform_97702, isoform_113334, isoform_70272, isoform_98895, isoform_12349, isoform_36705, isoform_106197, isoform_8073, isoform_9095]	0.130842
B 09103 Lipid metabolism	A09100 Metabolism	300	7675	2770	77750	0.0468339	1.09714	[isoform_103883, isoform_15542, isoform_8685, isoform_14334, isoform_8449, isoform_90682, isoform_52849, isoform_19581, isoform_71007, isoform_17286, isoform_181937, isoform_6829, isoform_81845, isoform_138632, isoform_34854, isoform_185864, isoform_80872, isoform_30818, isoform_68402, isoform_60483, isoform_45646, isoform_126410, isoform_12721, isoform_98854, isoform_133067, isoform_11511, isofo…	0.154965
01005 Lipopolysaccharide biosynthesis proteins	A09180 Brite Hierarchies	9	7675	49	77750	0.0483781	1.86067	[isoform_31941, isoform_60445, isoform_74734, isoform_72908, isoform_17562, isoform_166078, isoform_80795, isoform_45952, isoform_40551]	0.157755
00900 Terpenoid backbone biosynthesis	A09100 Metabolism	60	7675	490	77750	0.0486621	1.24044	[isoform_133977, isoform_91971, isoform_58273, isoform_4922, isoform_7757, isoform_99655, isoform_133130, isoform_1857, isoform_2506, isoform_23295, isoform_53617, isoform_26842, isoform_28101, isoform_63730, isoform_14145, isoform_7105, isoform_109136, isoform_50516, isoform_11994, isoform_54361, isoform_78900, isoform_71479, isoform_38652, isoform_16640, isoform_94656, isoform_166358, isoform_6…	0.156414
