# Supplementary material for: New Insight into the Related Candidate Genes and Molecular Regulatory Mechanisms of Waterlogging Tolerance in Tree Peony Paeonia ostii
Source: Plants (Basel). 2024 Nov 27;13(23):3324. doi: 10.3390/plants13233324 (PMC11644042; doi:10.3390/plants13233324)
Supplement: Supplementary file 1 [file plants-13-03324-s001.zip › Table S2-.xlsx]

## Sheet: TableS1
Table S2. The expression FPKM value of 81 genes involved into TCA circle in Cluster 12 from RNAseq data time-series analysis by Mfuzz soft.
Gene Famaily	Gene ID	T0	W6h	W24h	W72h	W120h	W128h	WR6h	WR24h	WR96h
aceE	isoform_10957	45.955	34.035	25.875	13.625	9.525	8.025	21.925	35.435	32.89
aceE	isoform_12850	15.655	0.06	2.365	1.8	1.135	2.86	9.875	13.625	17.085
aceE	isoform_25673	35.535	35.245	8.935	10.265	3.97	4.635	12.41	21.42	32.975
aceE	isoform_35502	2.845	2.035	0.57	1.025	0.505	0.585	1.675	2.94	1.195
aceE	isoform_36217	52.89	28.89	22.695	29.735	12.615	11.24	41.75	64.415	77.655
aceE	isoform_3774	0.27	0.17	0.07	0.075	0	0.04	0	0.195	0.365
aceE	isoform_71996	1.345	0.55	0.11	0	0.09	0.07	0.03	0.07	1.375
ACLY	isoform_94546	1.54	1.07	0.705	0.91	0.38	0.53	1.12	2.01	2.18
ACLY	isoform_11232	27.1	38.375	18.72	11.91	12.73	10.365	19.68	31.28	36.265
ACLY	isoform_14433	61.28	81.065	47.735	32.83	31.37	25.45	52.675	85.08	71.775
ACLY	isoform_41562	0.42	0.205	0.02	0.07	0.14	0.035	0.33	0.445	0.38
AC0_acnA	isoform_97220	11.325	7.285	7.04	11.62	3.35	1.365	7.45	9.215	11.12
AC0_acnA	isoform_118634	0.42	0.35	0.14	0.225	0.055	0.015	0.225	0.37	0.215
AC0_acnA	isoform_133904	29.435	19.625	12.635	9.645	2.885	4.475	13.885	25.215	13.305
AC0_acnA	isoform_134613	0.125	0.105	0	0.01	0	0	0	0.115	0.065
AC0_acnA	isoform_135765	15.09	10.78	6.54	5.445	1.9	3.255	8.25	14.175	7.625
AC0_acnA	isoform_180564	0.785	0.44	0.405	0.3	0.185	0.135	0.38	0.795	0.445
AC0_acnA	isoform_24004	2.16	0.125	0	0.03	0.805	0.655	1.09	1.635	2.225
AC0_acnA	isoform_24276	12.7	5.545	0.565	4.78	1.825	2.9	3.39	6.93	11.83
AC0_acnA	isoform_38704	1.46	0.74	0.305	0.2	0.155	0.29	0.275	1.045	1.015
CS	isoform_835	49.49	78.985	26.01	17.76	5.325	3.365	39.355	68.165	75.16
DLAT	isoform_125982	0.535	0.195	0.36	0.23	0.105	0.05	0.445	0.505	0.245
DLAT	isoform_107920	3.075	1.37	0.335	0.26	0.16	0.11	1.1	2.05	1.98
DLAT	isoform_18325	25.06	15.46	4.75	3.84	1.265	1.195	9.795	18.29	15.795
DLAT	isoform_4423	16.62	13.55	12.61	9.8	7.76	8.075	12.55	15.52	16.745
DLAT	isoform_6377	61.475	41.305	29.325	33.49	22.02	17.865	57.08	59.295	47.965
DLAT	isoform_87305	4.95	1.905	0.395	0.14	0.36	0.025	0.835	2.46	3.81
DLD	isoform_98944	30.25	13.805	3.445	4.42	1.82	1.255	11.61	16.925	17.32
DLD	isoform_10137	128.75	82.635	45.965	43.325	55.39	30.715	98.19	134.11	97.995
DLD	isoform_45929	32.195	17.95	8.67	13.04	5.435	6.95	20.02	12.97	29.015
DLST	isoform_6557	18.24	13.33	2.865	3.165	0.52	0.855	4.135	17.545	16.035
DLST	isoform_122214	6.31	4.915	4.1	1.59	4.555	1.105	5.765	7.62	6.625
fumA	isoform_8975	29.2	23.455	18.92	10.985	13.28	8.815	27.19	35.295	34.445
fumA	isoform_169181	0.3	0.115	0.065	0.065	0.02	0.035	0.1	0.315	0.295
fumA	isoform_6763	1.655	0.88	0.2	0.53	0.05	0.29	1.065	1.025	1.965
fumA	isoform_82849	2.935	1.435	0.44	1.24	0.85	0.255	2.335	1.905	2.53
fumA	isoform_93070	9.89	3.975	1.43	2.11	0.625	0.635	5.425	6.25	9.65
fumA	isoform_9380	28.21	15.83	6.24	6.96	3.825	2.615	16.435	21.7	18.18
IDH1	isoform_9659	17.595	14.11	6.155	5.245	1.8	2.065	11.795	19.31	15.64
IDH1	isoform_10366	28.49	21.93	18.27	13.44	5.515	5.27	17.38	28.255	28.785
IDH1	isoform_10552	0.59	0.33	0.535	0.325	0.2	0.415	0.53	0.535	0.75
IDH1	isoform_10943	38.975	40.035	25.27	9.14	3.81	0.925	25.75	55.655	38.92
IDH1	isoform_11584	354.27	349.57	213.07	118.43	32.045	59.84	198.5	339.395	297.54
IDH1	isoform_131623	3.39	2.29	1.27	1.545	0.425	0.39	3.085	3.075	3.605
IDH1	isoform_172546	0.175	0.06	0.06	0.085	0.005	0	0.13	0.15	0.22
IDH1	isoform_176441	2.405	1.195	1.05	1.07	0.185	0.29	2.16	2.98	2.615
IDH1	isoform_25276	15.44	5.355	2.955	4.32	1.005	0.47	7.43	9.71	9.285
IDH1	isoform_30082	0.495	0.23	0.075	0.09	0.06	0.035	0.405	0.39	0.55
IDH1	isoform_463	18.935	12.025	10.43	6.755	4.565	2.42	14.66	19.835	14.67
IDH1	isoform_466	68.795	61.595	36.595	28.545	16.26	14.595	49.105	70.805	69.35
IDH1	isoform_48831	0.935	0.825	0.44	0.525	0.085	0.04	0.295	0.825	0.94
IDH1	isoform_50848	0.145	0	0.075	0	0	0	0.07	0.26	0.26
IDH1	isoform_60778	3.335	3.285	1.78	1.57	1.14	1.22	3.145	3.15	3.125
IDH1	isoform_63080	80.67	67.385	0.15	0.115	0.25	2.65	0	56.905	67.825
IDH1	isoform_72059	6.695	11.7	0.025	0	1.445	1.39	7.295	7.08	12.11
IDH1	isoform_77499	18.43	11.985	10.885	5.92	9.41	7.32	10.015	15.37	15.25
LSC1_SUCD	isoform_85330	4.45	2.315	0.645	0.905	0.175	0.17	2.95	3.29	2.855
LSC1_SUCD	isoform_12336	33.925	7.42	9.11	2.145	1.195	2.23	20.52	28.44	20.285
LSC1_SUCD	isoform_16283	95.09	61.225	39.35	32.37	23.135	11.535	51.98	73.84	68.005
LSC1_SUCD	isoform_1708	0.66	0.485	0.31	0.225	0	0.045	0.53	0.36	1.015
LSC1_SUCD	isoform_20909	25.685	12.39	6.94	2.28	1.145	0.755	15.405	25.86	11.62
LSC1_SUCD	isoform_2256	7.505	4.67	1.925	1.495	0.56	0.69	1.74	4.35	6.145
MDH	isoform_87227	1.245	0.665	0.39	0.115	0.165	0.125	0.21	1.325	0.9
MDH	isoform_3842	1.67	0.46	0.045	0.015	0.03	0	0.085	1.025	0.93
MDH	isoform_50898	1.285	0.85	0.255	0.12	0.1	0.105	0.9	0.975	0.835
MDH	isoform_65151	0.395	0.095	0.05	0	0	0	0	0.255	0.425
MDH	isoform_69338	2.59	1.345	1.49	2.02	2.255	0.49	0.49	2.485	2.94
MDH	isoform_76389	8.35	6.99	4.615	1.45	1.29	2.1	4.475	4.31	6.655
SDHA/SDH1	isoform_79751	2.96	1.87	1.25	1.095	0.345	0.49	2.26	2.755	4.21
SDHA/SDH1	isoform_5433	48.47	39.465	25.73	17.865	13.555	11.935	31.13	60.69	44.685
SDHA/SDH1	isoform_63515	1.95	1.62	0.435	0.425	0.15	0.215	0.675	0.955	1.68
SDHA/SDH1	isoform_88873	0.76	0.37	0.165	0.215	0.51	0.07	0.6	0.49	0.755
MDH	isoform_98927	12.025	8.365	1.085	1.86	1.275	2.675	6.035	5.425	12.575
MDH	isoform_122954	2	0.495	0.105	0.01	0.05	0.17	1.125	1.775	0.175
MDH	isoform_13156	28.96	13.845	6.495	1.69	0.57	9.145	30.695	27.19	7.105
MDH	isoform_13558	30.13	17.065	10.545	6.695	4.455	14.575	21.15	26.4	19.745
MDH	isoform_155321	4.165	2.91	2.49	0.29	0.7	2.155	1.97	3.415	2.195
MDH	isoform_19005	7.85	0.255	6.63	1.895	0.07	10.6	7.17	5.295	6.14
MDH	isoform_24848	4.245	0.46	0.215	0	0	4.81	5.27	1.375	1.925
MDH	isoform_3094	22.985	3.015	1.245	0.66	0.105	5.04	16.225	12.135	0.79
MDH	isoform_31322	0.82	0.18	0.165	0.035	0.08	0.36	0.805	0.52	0.36
