# Supplementary material for: New Insight into the Related Candidate Genes and Molecular Regulatory Mechanisms of Waterlogging Tolerance in Tree Peony Paeonia ostii
Source: Plants (Basel). 2024 Nov 27;13(23):3324. doi: 10.3390/plants13233324 (PMC11644042; doi:10.3390/plants13233324)
Supplement: Supplementary file 1 [file plants-13-03324-s001.zip › Table S3-.xlsx.xls]

## Sheet: Table S3
Table S3. 42 KEGG enrichment pathways with 1389 genes inthe turquoise module.
Term Name	MainClass	GeneHitsInSelectedSet	AllGenesInSelectedSet	GeneHitsInBackground	AllGenesInBackground	p-value	enrichFactor	GeneListInSelectedSets	corrected p-value(BH method)
00190 Oxidative phosphorylation	A09100 Metabolism	61	1190	1098	77750	0	3.62979	[isoform_38580, isoform_67949, isoform_19825, isoform_3995, isoform_99975, isoform_13687, isoform_38346, isoform_15065, isoform_29832, isoform_46058, isoform_47348, isoform_23296, isoform_35183, isoform_7301, isoform_25618, isoform_17776, isoform_19238, isoform_134356, isoform_110709, isoform_2974, isoform_51524, isoform_20408, isoform_4715, isoform_15592, isoform_53027, isoform_20095, isoform_22…	0
B 09122 Translation	A09120 Genetic Information Processing	191	1190	5424	77750	0	2.30074	[isoform_13240, isoform_52968, isoform_19748, isoform_18374, isoform_2866, isoform_52961, isoform_24142, isoform_53016, isoform_24381, isoform_76383, isoform_1929, isoform_24148, isoform_21152, isoform_24267, isoform_49446, isoform_24661, isoform_60740, isoform_16488, isoform_14068, isoform_23718, isoform_23712, isoform_15798, isoform_24008, isoform_4632, isoform_34851, isoform_39902, isoform_895…	0
03010 Ribosome	A09120 Genetic Information Processing	139	1190	1653	77750	0	5.49409	[isoform_52968, isoform_19748, isoform_52961, isoform_24142, isoform_53016, isoform_24381, isoform_76383, isoform_21152, isoform_24267, isoform_49446, isoform_60740, isoform_16488, isoform_23718, isoform_23712, isoform_15798, isoform_24008, isoform_34851, isoform_39902, isoform_53032, isoform_54089, isoform_21818, isoform_24250, isoform_22993, isoform_23685, isoform_23963, isoform_24257, isoform_…	0
B 09102 Energy metabolism	A09100 Metabolism	104	1190	2765	77750	0	2.45749	[isoform_134028, isoform_14215, isoform_67949, isoform_29832, isoform_97641, isoform_13118, isoform_46058, isoform_24266, isoform_23296, isoform_14729, isoform_9374, isoform_6014, isoform_25618, isoform_19238, isoform_132018, isoform_2974, isoform_51524, isoform_52852, isoform_19992, isoform_13807, isoform_53027, isoform_45017, isoform_20294, isoform_19602, isoform_7135, isoform_17543, isoform_14…	0
04147 Exosome	A09180 Brite Hierarchies	196	1190	5842	77750	0	2.19204	[isoform_13240, isoform_17845, isoform_14215, isoform_35159, isoform_53023, isoform_98175, isoform_99386, isoform_50550, isoform_53017, isoform_53018, isoform_10406, isoform_13118, isoform_24149, isoform_23851, isoform_68881, isoform_26448, isoform_26321, isoform_19911, isoform_21896, isoform_131563, isoform_16889, isoform_53033, isoform_16880, isoform_31586, isoform_52852, isoform_13807, isoform…	0
03011 Ribosome	A09180 Brite Hierarchies	139	1190	1725	77750	1.11e-16	5.26477	[isoform_52968, isoform_19748, isoform_52961, isoform_24142, isoform_53016, isoform_24381, isoform_76383, isoform_21152, isoform_24267, isoform_49446, isoform_60740, isoform_16488, isoform_23718, isoform_23712, isoform_15798, isoform_24008, isoform_34851, isoform_39902, isoform_53032, isoform_54089, isoform_21818, isoform_24250, isoform_22993, isoform_23685, isoform_23963, isoform_24257, isoform_…	3.63e-15
A09120 Genetic Information Processing	A09120 Genetic Information Processing	305	1190	13556	77750	6.06e-13	1.47001	[isoform_13240, isoform_52968, isoform_12039, isoform_52967, isoform_18374, isoform_9418, isoform_2108, isoform_52961, isoform_17167, isoform_24142, isoform_53016, isoform_24381, isoform_76383, isoform_1929, isoform_24148, isoform_24267, isoform_49446, isoform_23718, isoform_23712, isoform_15798, isoform_24008, isoform_4632, isoform_34851, isoform_7229, isoform_53032, isoform_19596, isoform_11627…	1.7e-11
B 09183 Protein families: signaling and cellular processes	A09180 Brite Hierarchies	286	1190	12515	77750	7.37e-13	1.4931	[isoform_13240, isoform_17845, isoform_14215, isoform_131552, isoform_35159, isoform_9418, isoform_53023, isoform_98175, isoform_99386, isoform_50550, isoform_53017, isoform_53018, isoform_10406, isoform_13118, isoform_24149, isoform_23851, isoform_68881, isoform_26448, isoform_9893, isoform_26321, isoform_8434, isoform_19911, isoform_18704, isoform_21896, isoform_131563, isoform_16889, isoform_5…	1.81e-11
04145 Phagosome	A09140 Cellular Processes	32	1190	590	77750	1.22e-09	3.54365	[isoform_8588, isoform_21606, isoform_50128, isoform_3995, isoform_13984, isoform_9418, isoform_52565, isoform_10209, isoform_52870, isoform_50550, isoform_25691, isoform_10406, isoform_12349, isoform_11358, isoform_22461, isoform_15773, isoform_10161, isoform_21214, isoform_22689, isoform_9625, isoform_20764, isoform_13710, isoform_100048, isoform_4715, isoform_17793, isoform_10874, isoform_1041…	2.66e-08
04031 GTP-binding proteins	A09180 Brite Hierarchies	28	1190	519	77750	1.46e-08	3.52488	[isoform_21922, isoform_19966, isoform_21606, isoform_20851, isoform_20656, isoform_52306, isoform_46809, isoform_52940, isoform_17484, isoform_18475, isoform_52593, isoform_21377, isoform_20900, isoform_22887, isoform_21038, isoform_22689, isoform_21896, isoform_20764, isoform_21612, isoform_71156, isoform_55007, isoform_23020, isoform_20270, isoform_19591, isoform_20033, isoform_22372, isoform_…	2.85e-07
A09100 Metabolism	A09100 Metabolism	377	1190	19253	77750	3.42e-08	1.27937	[isoform_15421, isoform_16633, isoform_9774, isoform_11180, isoform_134028, isoform_14215, isoform_14337, isoform_3677, isoform_10895, isoform_13248, isoform_10532, isoform_2107, isoform_13365, isoform_46050, isoform_25351, isoform_99386, isoform_99264, isoform_25352, isoform_23295, isoform_29832, isoform_61317, isoform_97641, isoform_10522, isoform_13118, isoform_46058, isoform_24942, isoform_24…	6.1e-07
B 09141 Transport and catabolism	A09140 Cellular Processes	86	1190	3081	77750	9.77e-08	1.82373	[isoform_13240, isoform_16278, isoform_16633, isoform_3995, isoform_19185, isoform_9418, isoform_17484, isoform_11584, isoform_52565, isoform_13562, isoform_11419, isoform_10209, isoform_50550, isoform_10406, isoform_80956, isoform_12349, isoform_26448, isoform_4157, isoform_21214, isoform_23513, isoform_20764, isoform_15877, isoform_1243, isoform_18428, isoform_4314, isoform_71156, isoform_10004…	1.59e-06
A09140 Cellular Processes	A09140 Cellular Processes	86	1190	3081	77750	9.77e-08	1.82373	[isoform_13240, isoform_16278, isoform_16633, isoform_3995, isoform_19185, isoform_9418, isoform_17484, isoform_11584, isoform_52565, isoform_13562, isoform_11419, isoform_10209, isoform_50550, isoform_10406, isoform_80956, isoform_12349, isoform_26448, isoform_4157, isoform_21214, isoform_23513, isoform_20764, isoform_15877, isoform_1243, isoform_18428, isoform_4314, isoform_71156, isoform_10004…	1.59e-06
03050 Proteasome	A09120 Genetic Information Processing	25	1190	476	77750	1.41e-07	3.43152	[isoform_19701, isoform_96928, isoform_16317, isoform_23328, isoform_17549, isoform_12039, isoform_18690, isoform_21609, isoform_12506, isoform_12549, isoform_9672, isoform_21516, isoform_18746, isoform_17759, isoform_21239, isoform_10960, isoform_19196, isoform_11795, isoform_11110, isoform_25042, isoform_19151, isoform_21100, isoform_16936, isoform_24651, isoform_47456]	1.97e-06
00997 Biosynthesis of various secondary metabolites - part 3	A09100 Metabolism	10	1190	104	77750	4.84e-06	6.28232	[isoform_14386, isoform_15257, isoform_20533, isoform_13428, isoform_12965, isoform_13701, isoform_51536, isoform_12520, isoform_14296, isoform_27476]	6.32e-05
00195 Photosynthesis	A09100 Metabolism	18	1190	357	77750	1.32e-05	3.29426	[isoform_5065, isoform_132018, isoform_134028, isoform_67859, isoform_19659, isoform_131770, isoform_70681, isoform_35597, isoform_29832, isoform_97641, isoform_94275, isoform_185754, isoform_24238, isoform_85016, isoform_131805, isoform_45017, isoform_134837, isoform_29653]	0.000161
00194 Photosynthesis proteins	A09180 Brite Hierarchies	18	1190	370	77750	2.11e-05	3.17851	[isoform_5065, isoform_132018, isoform_134028, isoform_67859, isoform_19659, isoform_131770, isoform_70681, isoform_35597, isoform_29832, isoform_97641, isoform_94275, isoform_185754, isoform_24238, isoform_85016, isoform_131805, isoform_45017, isoform_134837, isoform_29653]	0.000244
00270 Cysteine and methionine metabolism	A09100 Metabolism	29	1190	859	77750	8.38e-05	2.20576	[isoform_6486, isoform_9335, isoform_9774, isoform_20533, isoform_8547, isoform_14712, isoform_51536, isoform_10895, isoform_18033, isoform_14296, isoform_12748, isoform_13539, isoform_10744, isoform_12965, isoform_13558, isoform_11953, isoform_14924, isoform_24682, isoform_27476, isoform_14386, isoform_15257, isoform_1783, isoform_19451, isoform_12520, isoform_12784, isoform_26056, isoform_1739,…	0.000912
00020 Citrate cycle (TCA cycle)	A09100 Metabolism	21	1190	610	77750	0.000588	2.24928	[isoform_6377, isoform_14433, isoform_15434, isoform_5433, isoform_10366, isoform_466, isoform_16283, isoform_45929, isoform_11232, isoform_11584, isoform_18563, isoform_10174, isoform_11969, isoform_10957, isoform_835, isoform_12748, isoform_12767, isoform_12745, isoform_10137, isoform_13558, isoform_9068]	0.00606355
03051 Proteasome	A09180 Brite Hierarchies	35	1190	1303	77750	0.00117872	1.755	[isoform_19701, isoform_96928, isoform_16317, isoform_23328, isoform_17549, isoform_4785, isoform_12039, isoform_5835, isoform_18690, isoform_21609, isoform_6408, isoform_12506, isoform_12549, isoform_11359, isoform_9672, isoform_21516, isoform_18746, isoform_17759, isoform_6598, isoform_21239, isoform_10960, isoform_10267, isoform_19196, isoform_7229, isoform_11795, isoform_11110, isoform_3207, …	0.0115515
03012 Translation factors	A09180 Brite Hierarchies	35	1190	1330	77750	0.0016545	1.71937	[isoform_15685, isoform_9856, isoform_9833, isoform_23747, isoform_23725, isoform_19924, isoform_4226, isoform_10950, isoform_1335, isoform_51733, isoform_9919, isoform_31794, isoform_10947, isoform_10725, isoform_21397, isoform_14428, isoform_24661, isoform_23958, isoform_40355, isoform_9984, isoform_9049, isoform_9201, isoform_11697, isoform_52952, isoform_12440, isoform_37444, isoform_142205, …	0.015442
B 09101 Carbohydrate metabolism	A09100 Metabolism	135	1190	6872	77750	0.00175627	1.28352	[isoform_15421, isoform_14215, isoform_3677, isoform_10532, isoform_16472, isoform_11584, isoform_99386, isoform_13637, isoform_10522, isoform_13118, isoform_24942, isoform_14729, isoform_4197, isoform_8434, isoform_13373, isoform_9489, isoform_6014, isoform_6377, isoform_15434, isoform_18823, isoform_3388, isoform_13414, isoform_8717, isoform_99668, isoform_10265, isoform_11113, isoform_45929, i…	0.0156468
00520 Amino sugar and nucleotide sugar metabolism	A09100 Metabolism	30	1190	1138	77750	0.00332131	1.72239	[isoform_46649, isoform_6322, isoform_6248, isoform_16799, isoform_16219, isoform_7797, isoform_3677, isoform_7813, isoform_3414, isoform_17068, isoform_22181, isoform_35868, isoform_66628, isoform_25578, isoform_4197, isoform_13373, isoform_14489, isoform_18823, isoform_3388, isoform_8717, isoform_12984, isoform_50855, isoform_95387, isoform_10265, isoform_96512, isoform_14481, isoform_11594, is…	0.0283033
B 09105 Amino acid metabolism	A09100 Metabolism	76	1190	3613	77750	0.00364313	1.37436	[isoform_9699, isoform_15421, isoform_9335, isoform_9774, isoform_13281, isoform_20533, isoform_49639, isoform_9613, isoform_10498, isoform_10895, isoform_13248, isoform_10532, isoform_10376, isoform_14296, isoform_17245, isoform_165653, isoform_12748, isoform_13558, isoform_13118, isoform_14924, isoform_26125, isoform_9374, isoform_14386, isoform_9685, isoform_6576, isoform_12520, isoform_45929,…	0.0297522
01002 Peptidases and inhibitors	A09180 Brite Hierarchies	63	1190	2922	77750	0.00459727	1.40868	[isoform_19701, isoform_16278, isoform_9972, isoform_16633, isoform_8684, isoform_14777, isoform_16317, isoform_23328, isoform_12754, isoform_27290, isoform_18690, isoform_10376, isoform_26007, isoform_22005, isoform_20965, isoform_10061, isoform_16289, isoform_7466, isoform_14423, isoform_18746, isoform_14942, isoform_23317, isoform_18428, isoform_19196, isoform_51249, isoform_18422, isoform_243…	0.0346564
00030 Pentose phosphate pathway	A09100 Metabolism	15	1190	466	77750	0.00614328	2.10309	[isoform_8532, isoform_6322, isoform_6248, isoform_14215, isoform_1473, isoform_7797, isoform_7896, isoform_11796, isoform_99668, isoform_95387, isoform_16472, isoform_99386, isoform_1817, isoform_14729, isoform_24396]	0.0445956
B 09123 Folding, sorting and degradation	A09120 Genetic Information Processing	102	1190	5196	77750	0.00640745	1.28258	[isoform_23328, isoform_12039, isoform_52967, isoform_9418, isoform_2866, isoform_2108, isoform_52565, isoform_12549, isoform_134674, isoform_19196, isoform_7229, isoform_15392, isoform_11113, isoform_11110, isoform_17451, isoform_24651, isoform_25188, isoform_8588, isoform_21922, isoform_91235, isoform_96928, isoform_17549, isoform_4785, isoform_5359, isoform_1952, isoform_31294, isoform_13222, …	0.0448521
B 09106 Metabolism of other amino acids	A09100 Metabolism	46	1190	2056	77750	0.00762313	1.4618	[isoform_8500, isoform_16333, isoform_22717, isoform_17468, isoform_13281, isoform_24616, isoform_8547, isoform_9613, isoform_5355, isoform_8865, isoform_14712, isoform_19760, isoform_8507, isoform_10532, isoform_22719, isoform_11584, isoform_99386, isoform_10867, isoform_10522, isoform_24942, isoform_21399, isoform_14924, isoform_21499, isoform_9992, isoform_41241, isoform_21099, isoform_9544, i…	0.0515218
00240 Pyrimidine metabolism	A09100 Metabolism	15	1190	483	77750	0.0083846	2.02907	[isoform_14675, isoform_23469, isoform_24616, isoform_21657, isoform_50411, isoform_53012, isoform_24063, isoform_13637, isoform_77161, isoform_23840, isoform_21795, isoform_41241, isoform_21185, isoform_29530, isoform_42256]	0.0547794
00710 Carbon fixation in photosynthetic organisms	A09100 Metabolism	20	1190	718	77750	0.00840041	1.81995	[isoform_5133, isoform_7135, isoform_9699, isoform_6014, isoform_14443, isoform_9542, isoform_14215, isoform_1473, isoform_15373, isoform_52852, isoform_19992, isoform_15463, isoform_13807, isoform_12748, isoform_1817, isoform_13558, isoform_13107, isoform_15406, isoform_14729, isoform_9374]	0.0531123
00630 Glyoxylate and dicarboxylate metabolism	A09100 Metabolism	20	1190	733	77750	0.0103553	1.7827	[isoform_9699, isoform_14310, isoform_9542, isoform_8865, isoform_13414, isoform_10532, isoform_14370, isoform_45929, isoform_18197, isoform_10174, isoform_835, isoform_12748, isoform_12539, isoform_10137, isoform_13558, isoform_13118, isoform_9068, isoform_26125, isoform_20294, isoform_24232]	0.0634259
B 09110 Biosynthesis of other secondary metabolites	A09100 Metabolism	47	1190	2153	77750	0.0106757	1.42629	[isoform_17468, isoform_18957, isoform_20533, isoform_5355, isoform_14337, isoform_16370, isoform_51536, isoform_8507, isoform_2107, isoform_14296, isoform_17245, isoform_52794, isoform_12804, isoform_20083, isoform_61317, isoform_12965, isoform_10522, isoform_24942, isoform_18905, isoform_24981, isoform_21692, isoform_27476, isoform_14386, isoform_3680, isoform_9489, isoform_22725, isoform_9104,…	0.0634074
04146 Peroxisome	A09140 Cellular Processes	20	1190	755	77750	0.0138649	1.73076	[isoform_17863, isoform_16278, isoform_16633, isoform_4157, isoform_20621, isoform_25848, isoform_18428, isoform_10366, isoform_4314, isoform_19331, isoform_19185, isoform_51601, isoform_11167, isoform_11584, isoform_49098, isoform_12539, isoform_18081, isoform_22585, isoform_20288, isoform_24232]	0.079927
00940 Phenylpropanoid biosynthesis	A09100 Metabolism	29	1190	1264	77750	0.0220906	1.49901	[isoform_17468, isoform_18957, isoform_5355, isoform_14337, isoform_16370, isoform_8507, isoform_17245, isoform_52794, isoform_12804, isoform_20083, isoform_61317, isoform_10522, isoform_24942, isoform_18905, isoform_24981, isoform_21692, isoform_3680, isoform_9489, isoform_9104, isoform_9307, isoform_9987, isoform_18484, isoform_54882, isoform_15594, isoform_13848, isoform_15747, isoform_15649, …	0.123707
00010 Glycolysis / Gluconeogenesis	A09100 Metabolism	29	1190	1281	77750	0.0257045	1.47912	[isoform_17027, isoform_15421, isoform_6322, isoform_7276, isoform_6248, isoform_14215, isoform_7797, isoform_7896, isoform_8907, isoform_15463, isoform_10867, isoform_14729, isoform_9544, isoform_6377, isoform_14443, isoform_15434, isoform_99668, isoform_15490, isoform_95387, isoform_11113, isoform_45929, isoform_15373, isoform_52852, isoform_19992, isoform_13807, isoform_10957, isoform_10137, i…	0.139947
00220 Arginine biosynthesis	A09100 Metabolism	9	1190	274	77750	0.0264274	2.14608	[isoform_9699, isoform_14310, isoform_10955, isoform_10503, isoform_13118, isoform_13248, isoform_10376, isoform_20294, isoform_9374]	0.139994
00670 One carbon pool by folate	A09100 Metabolism	6	1190	151	77750	0.0293141	2.59614	[isoform_56800, isoform_8865, isoform_10532, isoform_98786, isoform_29044, isoform_51644]	0.151199
B 09108 Metabolism of cofactors and vitamins	A09100 Metabolism	35	1190	1625	77750	0.0293564	1.40724	[isoform_16499, isoform_16576, isoform_18313, isoform_14675, isoform_24616, isoform_8865, isoform_10532, isoform_11167, isoform_98786, isoform_14791, isoform_15342, isoform_56800, isoform_99264, isoform_10867, isoform_13637, isoform_41241, isoform_42256, isoform_9544, isoform_22725, isoform_19911, isoform_9104, isoform_9307, isoform_14423, isoform_18605, isoform_18461, isoform_51644, isoform_1278…	0.147535
04131 Membrane trafficking	A09180 Brite Hierarchies	157	1190	8885	77750	0.0317029	1.1545	[isoform_20734, isoform_19228, isoform_19504, isoform_13240, isoform_12151, isoform_23726, isoform_20851, isoform_19904, isoform_14215, isoform_25903, isoform_37052, isoform_136296, isoform_10768, isoform_12547, isoform_23851, isoform_26448, isoform_23336, isoform_23457, isoform_21795, isoform_14729, isoform_24661, isoform_23573, isoform_21896, isoform_1243, isoform_16889, isoform_7229, isoform_1…	0.155344
00250 Alanine, aspartate and glutamate metabolism	A09100 Metabolism	13	1190	493	77750	0.0425475	1.72286	[isoform_9699, isoform_14310, isoform_9824, isoform_8823, isoform_9879, isoform_3414, isoform_18422, isoform_165653, isoform_10955, isoform_13118, isoform_9992, isoform_20294, isoform_9374]	0.203398
00590 Arachidonic acid metabolism	A09100 Metabolism	6	1190	169	77750	0.0465213	2.31963	[isoform_17863, isoform_16278, isoform_19831, isoform_16633, isoform_18428, isoform_22719]	0.207231
00410 beta-Alanine metabolism	A09100 Metabolism	10	1190	356	77750	0.0493883	1.83528	[isoform_9544, isoform_10867, isoform_4694, isoform_4157, isoform_9824, isoform_13281, isoform_24616, isoform_9613, isoform_9992, isoform_41241]	0.215113
