# Supplementary material for: New Insight into the Related Candidate Genes and Molecular Regulatory Mechanisms of Waterlogging Tolerance in Tree Peony Paeonia ostii
Source: Plants (Basel). 2024 Nov 27;13(23):3324. doi: 10.3390/plants13233324 (PMC11644042; doi:10.3390/plants13233324)
Supplement: Supplementary file 1 [file plants-13-03324-s001.zip › Table S4-.xlsx.xls]

## Sheet: Table S4
Table S4. KEGG enrichment of 157 genes in black module.
Term Name	MainClass	GeneHitsInSelectedSet	AllGenesInSelectedSet	GeneHitsInBackground	AllGenesInBackground	p-value	enrichFactor	GeneListInSelectedSets	corrected p-value(BH method)
03010 Ribosome	A09120 Genetic Information Processing	13	130	1653	77750	4.53523e-06	4.70357	[isoform_13483, isoform_17389, isoform_20622, isoform_17582, isoform_53014, isoform_26166, isoform_52341, isoform_26065, isoform_23961, isoform_21481, isoform_24079, isoform_24123, isoform_135504]	0.00050341
03011 Ribosome	A09180 Brite Hierarchies	13	130	1725	77750	7.14798e-06	4.50725	[isoform_13483, isoform_17389, isoform_20622, isoform_17582, isoform_53014, isoform_26166, isoform_52341, isoform_26065, isoform_23961, isoform_21481, isoform_24079, isoform_24123, isoform_135504]	0.000396713
00280 Valine, leucine and isoleucine degradation	A09100 Metabolism	6	130	384	77750	4.97177e-05	9.34495	[isoform_9675, isoform_10556, isoform_17240, isoform_9541, isoform_19489, isoform_18257]	0.00183956
00480 Glutathione metabolism	A09100 Metabolism	8	130	817	77750	7.56879e-05	5.85632	[isoform_23419, isoform_22085, isoform_21749, isoform_22105, isoform_8506, isoform_24224, isoform_22141, isoform_51882]	0.00210034
B 09122 Translation	A09120 Genetic Information Processing	19	130	5424	77750	0.00174285	2.09503	[isoform_13483, isoform_14595, isoform_17389, isoform_20622, isoform_17582, isoform_18067, isoform_53014, isoform_26166, isoform_52341, isoform_26065, isoform_10668, isoform_10599, isoform_10621, isoform_23961, isoform_24049, isoform_21481, isoform_24079, isoform_24123, isoform_135504]	0.0386914
B 09106 Metabolism of other amino acids	A09100 Metabolism	10	130	2056	77750	0.00247993	2.90893	[isoform_23419, isoform_22085, isoform_21749, isoform_22105, isoform_49717, isoform_10622, isoform_8506, isoform_24224, isoform_22141, isoform_51882]	0.0458788
B 09103 Lipid metabolism	A09100 Metabolism	10	130	2770	77750	0.0182171	2.15912	[isoform_23628, isoform_49717, isoform_19160, isoform_2377, isoform_10556, isoform_18086, isoform_24224, isoform_5635, isoform_9541, isoform_11087]	0.224678
03012 Translation factors	A09180 Brite Hierarchies	6	130	1330	77750	0.0247818	2.69809	[isoform_136266, isoform_10668, isoform_10599, isoform_10621, isoform_1720, isoform_134382]	0.275078
A09100 Metabolism	A09100 Metabolism	42	130	19253	77750	0.0317624	1.30469	[isoform_23628, isoform_41457, isoform_9675, isoform_39551, isoform_21749, isoform_16811, isoform_49717, isoform_5037, isoform_11323, isoform_99117, isoform_8506, isoform_5635, isoform_17240, isoform_19489, isoform_18257, isoform_11087, isoform_22085, isoform_9390, isoform_19160, isoform_10622, isoform_24224, isoform_22141, isoform_23419, isoform_7641, isoform_4430, isoform_8134, isoform_22105, i…	0.320512
B 09105 Amino acid metabolism	A09100 Metabolism	11	130	3613	77750	0.0402615	1.82088	[isoform_41457, isoform_9675, isoform_8134, isoform_10622, isoform_25857, isoform_10556, isoform_84962, isoform_17240, isoform_9541, isoform_19489, isoform_18257]	0.297935
02000 Transporters	A09180 Brite Hierarchies	13	130	4665	77750	0.0489441	1.66667	[isoform_5892, isoform_23419, isoform_22329, isoform_21749, isoform_22105, isoform_11022, isoform_179892, isoform_51882, isoform_22085, isoform_52361, isoform_25985, isoform_24432, isoform_22141]	0.319576
