# Supplementary material for: New Insight into the Related Candidate Genes and Molecular Regulatory Mechanisms of Waterlogging Tolerance in Tree Peony Paeonia ostii
Source: Plants (Basel). 2024 Nov 27;13(23):3324. doi: 10.3390/plants13233324 (PMC11644042; doi:10.3390/plants13233324)
Supplement: Supplementary file 1 [file plants-13-03324-s001.zip › Table S5-.xlsx]

## Sheet: Table S5
Table S5.. The 21 candidate genes involved in TCA circle from the turquoise module.
Gene Famaily	Gene ID	T0_3	W6h_3	W24h_3	W72h_3	W120h_3	W128h_3	WR6h_3	WR24h_3	WR96h_3
SUCD/LSC1	isoform_16283	95.09	61.225	39.35	32.37	23.135	11.535	51.98	73.84	68.005
OGDH/SUCA	isoform_466	68.795	61.595	36.595	28.545	16.26	14.595	49.105	70.805	69.35
DLAT	isoform_6377	61.475	41.305	29.325	33.49	22.02	17.865	57.08	59.295	47.965
ACO/acnA	isoform_835	49.49	78.985	26.01	17.76	5.325	3.365	39.355	68.165	75.16
DLD	isoform_10137	128.75	82.635	45.965	43.325	55.39	30.715	98.19	134.11	97.995
DLD	isoform_45929	32.195	17.95	8.67	13.04	5.435	6.95	20.02	12.97	29.015
CS	isoform_10174	63.15	65.165	77.08	46.83	53.455	34.11	90.79	98.225	71.98
CS	isoform_9068	86.975	36.395	74.045	38.435	3.015	37.17	57.035	43.525	49.515
aceE	isoform_10957	45.955	34.035	25.875	13.625	9.525	8.025	21.925	35.435	32.89
aceE	isoform_15434	34.2	31.71	23.37	10.385	6.43	6.18	27.72	32.035	10.89
SDHA/SDH1	isoform_18563	59.115	38.09	28.5	21.68	52.635	14.785	42.38	62.31	33.965
SDHA/SDH1	isoform_5433	48.47	39.465	25.73	17.865	13.555	11.935	31.13	60.69	44.685
IDH1	isoform_10366	28.49	21.93	18.27	13.44	5.515	5.27	17.38	28.255	28.785
IDH1	isoform_11584	354.27	349.57	213.07	118.43	32.045	59.84	198.5	339.395	297.54
IDH1	isoform_11969	14.685	32.485	24.39	34.8	21.515	25.095	34.015	47.56	49.335
ACLY	isoform_11232	27.1	38.375	18.72	11.91	12.73	10.365	19.68	31.28	36.265
ACLY	isoform_12745	86.895	0.73	11.775	63.735	5.705	9.535	81.345	15.585	23.935
ACLY	isoform_12767	94.4	27.465	37.795	16.375	0.81	5.64	20.16	26.89	30.71
ACLY	isoform_14433	61.28	81.065	47.735	32.83	31.37	25.45	52.675	85.08	71.775
MDH1	isoform_12748	164.435	122.23	83.51	63.51	33.71	34.01	97.04	114.91	93.065
MDH1	isoform_13558	30.13	24.485	8.6	8.42	8.695	3.135	19.745	21.15	26.4
