# Supplementary material for: New Insight into the Related Candidate Genes and Molecular Regulatory Mechanisms of Waterlogging Tolerance in Tree Peony Paeonia ostii
Source: Plants (Basel). 2024 Nov 27;13(23):3324. doi: 10.3390/plants13233324 (PMC11644042; doi:10.3390/plants13233324)
Supplement: Supplementary file 1 [file plants-13-03324-s001.zip › Table S6-.xlsx]

## Sheet: Table S6
Table S6. The eight genes enriched in Glutathione metabolism (00480 in KEGG ).
Gene ID	C2 FPKM	C5 FPKM	W10 FPKM	W11 FPKM	W15 FPKM	W17 FPKM	W20 FPKM	W36 FPKM	W37 FPKM	W41 FPKM	W44 FPKM	W7 FPKM	WR16 FPKM	WR17 FPKM	WR21 FPKM	WR24 FPKM	WR6 FPKM	WR7 FPKM	Nr	TFs	PRG	Kegg Orthology	GO
isoform_23419	40.6	4.32	15.64	29.78	31.04	91.18	6.31	17.49	9.39	4.45	21.79	39.86	23.11	15.06	12.68	35.81	73.59	34.04	ANO40005.1|3.0e-78|glutathione S-transferase U45 [Populus yatungensis]			K00799//glutathione S-transferase [EC:2.5.1.18]+ko00480//Glutathione metabolism	GO:0008152//metabolic process;GO:0043603//cellular amide metabolic process;GO:0006575//cellular modified amino acid metabolic process;GO:0006749//glutathione metabolic process;GO:1901564//organonitrogen compound metabolic process;GO:0044237//cellular metabolic process;GO:0006790//sulfur compound metabolic process;GO:0006518//peptide metabolic process;GO:0051186//cofactor metabolic process;GO:0006…
isoform_22085	55.48	58.01	110.91	148.18	34.3	248.05	21.14	0	5.85	0	104	74.64	321.43	553.96	271.8	241.84	609.2	500.65	XP_017974864.1|3.2e-81|PREDICTED: probable glutathione S-transferase [Theobroma cacao]			K00799//glutathione S-transferase [EC:2.5.1.18]+ko00480//Glutathione metabolism	GO:0016740//transferase activity;GO:0003824//catalytic activity;
isoform_21749	9.84	16.02	22.29	9.33	2.51	31.43	0	1.32	0.71	0	26.45	14.27	57.11	137.54	58.78	48.83	136.29	140.94	XP_017974864.1|3.3e-81|PREDICTED: probable glutathione S-transferase [Theobroma cacao]			K00799//glutathione S-transferase [EC:2.5.1.18]+ko00480//Glutathione metabolism	GO:0016740//transferase activity;GO:0003824//catalytic activity;
isoform_22105	123.95	152.71	196.5	183.54	32.96	736.69	622.19	688.04	463.82	0	418.69	433.57	3.75	8.94	21.85	120.67	521.34	288.67	PKI62174.1|3.6e-104|hypothetical protein CRG98_017547 [Punica granatum]			K00799//glutathione S-transferase [EC:2.5.1.18]+ko00480//Glutathione metabolism	GO:1901564//organonitrogen compound metabolic process;GO:0043412//macromolecule modification;GO:0044238//primary metabolic process;GO:0044267//cellular protein metabolic process;GO:0019538//protein metabolic process;GO:0006807//nitrogen compound metabolic process;GO:0043170//macromolecule metabolic process;GO:0006464//cellular protein modification process;GO:0071704//organic substance metabolic p…
isoform_8506	30.81	44.33	33.21	32.34	68.26	92.9	18.21	40.7	67.23	6.05	50.05	54.94	77.91	86.83	54.26	64.46	128.53	92.34	XP_008380593.1|1.0e-249|PREDICTED: glutathione reductase, cytosolic [Malus domestica]			K00383//glutathione reductase (NADPH) [EC:1.8.1.7]+ko00480//Glutathione metabolism	GO:0019725//cellular homeostasis;GO:0006518//peptide metabolic process;GO:0043603//cellular amide metabolic process;GO:0006790//sulfur compound metabolic process;GO:0065008//regulation of biological quality;GO:0050794//regulation of cellular process;GO:0051186//cofactor metabolic process;GO:0065007//biological regulation;GO:0006807//nitrogen compound metabolic process;GO:0050789//regulation of bi…
isoform_24224	96.19	113.09	99.92	66.49	214.65	180.82	59.46	90.28	101.02	14	112.91	122.17	433.06	470.27	136.01	512.4	871.34	513.03	XP_023912452.1|4.9e-39|S-norcoclaurine synthase 2-like [Quercus suber]			K18592//gamma-glutamyltranspeptidase / glutathione hydrolase / leukotriene-C4 hydrolase [EC:2.3.2.2 3.4.19.13 3.4.19.14]+ko00430//Taurine and hypotaurine metabolism+ko00590//Arachidonic acid metabolism+ko01100//Metabolic pathways+ko00460//Cyanoamino acid metabolism+ko00480//Glutathione metabolism;K05387//glutamate receptor, ionotropic, plant	GO:0050896//response to stimulus;GO:0006950//response to stress;GO:0006952//defense response;
isoform_22141	20.92	18.85	9.07	18.25	16.03	63.98	44.24	11.89	7	0	23.09	26.45	25.51	16.42	5.42	60	101.55	72.7	ANO40005.1|3.8e-82|glutathione S-transferase U45 [Populus yatungensis]			K00799//glutathione S-transferase [EC:2.5.1.18]+ko00480//Glutathione metabolism	GO:0034641//cellular nitrogen compound metabolic process;GO:0009987//cellular process;GO:0071704//organic substance metabolic process;GO:0006575//cellular modified amino acid metabolic process;GO:0044237//cellular metabolic process;GO:0006807//nitrogen compound metabolic process;GO:0008152//metabolic process;GO:0051186//cofactor metabolic process;GO:0006790//sulfur compound metabolic process;GO:0…
isoform_51882	59.97	159.03	60.66	11.12	172.33	84.24	2.53	229.18	6.53	71.53	6.81	121.12	65.14	46.46	1.19	2.53	269.6	207.33	PKI62174.1|1.0e-73|hypothetical protein CRG98_017547 [Punica granatum]			K00799//glutathione S-transferase [EC:2.5.1.18]+ko00480//Glutathione metabolism	GO:1901564//organonitrogen compound metabolic process;GO:0019538//protein metabolic process;GO:0043170//macromolecule metabolic process;GO:0044267//cellular protein metabolic process;GO:0010731//protein glutathionylation;GO:0008152//metabolic process;GO:0009987//cellular process;GO:0071704//organic substance metabolic process;GO:0006464//cellular protein modification process;GO:0043412//macromole…
