# Supplementary material for: New Insight into the Related Candidate Genes and Molecular Regulatory Mechanisms of Waterlogging Tolerance in Tree Peony Paeonia ostii
Source: Plants (Basel). 2024 Nov 27;13(23):3324. doi: 10.3390/plants13233324 (PMC11644042; doi:10.3390/plants13233324)
Supplement: Supplementary file 1 [file plants-13-03324-s001.zip › Table S7-.xlsx]

## Sheet: Table S7
Table S7.: Annotation of 591 common genes.
Gene ID	T0_1	T0_2	W6H_1	W6h_2	W24h_1	W24h_2	W72h_1	W72h_2	W120h_1	W120h_2	W128h_1	W128h_2	WR6h_1	WR6h_2	WR24h_1	WR24h_2	WR96h_1	WR96h_2	Kegg Orthology	GO	TFs	PRG	Nr	Cluster Block(T_0h_WT_6h_WT_24h_WT_3d_WT_5d_WT_7d_RT_3d_RT_5d_RT_7d)	Cluster Score(T_0h_WT_6h_WT_24h_WT_3d_WT_5d_WT_7d_RT_3d_RT_5d_RT_7d)
isoform_0	113.73	112.05	124.92	98.8	47.85	70.74	60.41	28.21	16.86	28.13	7.47	26.72	57.91	88.01	116.93	52.1	94.51	85.14	K04646//clathrin heavy chain+ko04144//Endocytosis	GO:0070727//cellular macromolecule localization;GO:0044085//cellular component biogenesis;GO:0008104//protein localization;GO:0006886//intracellular protein transport;GO:0015031//protein transport;GO:0016192//vesicle-mediated transport;GO:0022607//cellular component assembly;GO:0048268//clathrin coat assembly;GO:0051179//localization;GO:0045184//establishment of protein localization;GO:0043933//p…			OUZ99127.1|0.0e+00|Clathrin [Macleaya cordata]	12	0.880481
isoform_10053	251.98	217	84.85	148.02	10.59	56.96	20.73	6.89	6.41	12.65	3.96	22.37	54.65	33.28	231.56	278.29	249.26	117.59	K01669//deoxyribodipyrimidine photo-lyase [EC:4.1.99.3]	GO:0003824//catalytic activity;GO:0016829//lyase activity;			ANN22415.1|4.5e-217|photolyase/blue-light receptor 2 [Camellia oleifera]	12	0.980994
isoform_10114	26.53	42.36	13.23	29.91	23.05	28.55	16.43	19.22	9.71	10.97	11.04	5.37	17.91	18.68	28.13	28.02	37.01	30.77	K00901//diacylglycerol kinase (ATP) [EC:2.7.1.107]+ko01100//Metabolic pathways+ko01110//Biosynthesis of secondary metabolites+ko04070//Phosphatidylinositol signaling system+ko00564//Glycerophospholipid metabolism+ko00561//Glycerolipid metabolism	GO:0006638//neutral lipid metabolic process;GO:0046486//glycerolipid metabolic process;GO:0050789//regulation of biological process;GO:0051716//cellular response to stimulus;GO:0006793//phosphorus metabolic process;GO:0006950//response to stress;GO:0006639//acylglycerol metabolic process;GO:0016310//phosphorylation;GO:0035556//intracellular signal transduction;GO:0007205//protein kinase C-activat…			PON58601.1|1.6e-235|Diacylglycerol kinase [Trema orientale]	12	0.943794
isoform_10137	126.36	131.14	74.91	90.36	38.72	53.21	58.87	27.78	22.38	88.4	11.31	50.12	103.12	93.26	133.53	134.69	101.23	94.76	K00382//dihydrolipoamide dehydrogenase [EC:1.8.1.4]+ko00010//Glycolysis / Gluconeogenesis+ko00020//Citrate cycle (TCA cycle)+ko00280//Valine, leucine and isoleucine degradation+ko00640//Propanoate metabolism+ko01100//Metabolic pathways+ko01110//Biosynthesis of secondary metabolites+ko00260//Glycine, serine and threonine metabolism+ko00620//Pyruvate metabolism+ko01200//Carbon metabolism+ko00630//G…	GO:0019725//cellular homeostasis;GO:0050789//regulation of biological process;GO:0045454//cell redox homeostasis;GO:0042592//homeostatic process;GO:0050794//regulation of cellular process;GO:0009987//cellular process;GO:0065008//regulation of biological quality;GO:0065007//biological regulation;GO:0005623//cell;GO:0003824//catalytic activity;GO:0009055//electron transfer activity;GO:0016668//oxid…			XP_002519286.1|1.6e-264|dihydrolipoyl dehydrogenase 1, mitochondrial [Ricinus communis]	12	0.883852
isoform_10161	127.88	44.99	49.06	38.39	22.82	13.29	2.61	10.7	1.85	8.83	0	1.78	13.89	10.39	32.95	93.3	85.99	6.79	K07375//tubulin beta+ko04145//Phagosome	GO:0009987//cellular process;GO:0007017//microtubule-based process;GO:0044430//cytoskeletal part;GO:0099081//supramolecular polymer;GO:0015630//microtubule cytoskeleton;GO:0005856//cytoskeleton;GO:0044446//intracellular organelle part;GO:0043226//organelle;GO:0044464//cell part;GO:0043228//non-membrane-bounded organelle;GO:0099512//supramolecular fiber;GO:0005622//intracellular;GO:0099513//polyme…			CDP06213.1|2.9e-261|unnamed protein product [Coffea canephora]	12	0.824551
isoform_10240	86.98	294.4	49.92	34.97	43.64	60.29	82.44	22.96	29.41	47.21	11.37	28.55	146.53	94.47	94.25	174.89	262.45	165.69	K12449//UDP-apiose/xylose synthase+ko00520//Amino sugar and nucleotide sugar metabolism+ko01100//Metabolic pathways	GO:0016831//carboxy-lyase activity;GO:0050662//coenzyme binding;GO:0048040//UDP-glucuronate decarboxylase activity;GO:0048037//cofactor binding;GO:0005488//binding;GO:0016829//lyase activity;GO:0016830//carbon-carbon lyase activity;GO:0003824//catalytic activity;			PIN00981.1|2.5e-212|dTDP-glucose 4-6-dehydratase/UDP-glucuronic acid decarboxylase [Handroanthus impetiginosus]	12	0.843913
isoform_10262	257.69	283.81	203.98	189.63	134.8	145.41	100.35	110.22	60.51	93.45	16.94	66.6	115.98	118.37	193.26	227.94	230.1	188.65	K17255//Rab GDP dissociation inhibitor	GO:0023052//signaling;GO:0051234//establishment of localization;GO:0009987//cellular process;GO:0033036//macromolecule localization;GO:0071705//nitrogen compound transport;GO:0051716//cellular response to stimulus;GO:0065007//biological regulation;GO:0042886//amide transport;GO:0015833//peptide transport;GO:0050896//response to stimulus;GO:0071702//organic substance transport;GO:0007165//signal t…			XP_022029561.1|4.2e-249|guanosine nucleotide diphosphate dissociation inhibitor 1 [Helianthus annuus]	12	0.986081
isoform_10267	55.38	72.22	40.75	34.71	20.09	30.1	25.34	19.85	6.02	7.37	1.33	14.78	27.6	21.05	32.32	45.75	56.77	69.65	K11885//DNA damage-inducible protein 1	GO:0016021//integral component of membrane;GO:0016020//membrane;GO:0044425//membrane part;GO:0031224//intrinsic component of membrane;			XP_021610483.1|1.2e-222|probable serine incorporator [Manihot esculenta]	12	0.996592
isoform_10365	23.7	50.23	13.48	32.36	16.72	19.53	11.62	10.71	7.92	15.18	4.41	5.21	17.85	24.51	23.59	37.01	42.62	38.47	K01068//acyl-coenzyme A thioesterase 1/2/4 [EC:3.1.2.2]+ko01100//Metabolic pathways+ko01110//Biosynthesis of secondary metabolites+ko00062//Fatty acid elongation+ko01040//Biosynthesis of unsaturated fatty acids	GO:0044237//cellular metabolic process;GO:0044281//small molecule metabolic process;GO:0072329//monocarboxylic acid catabolic process;GO:0032787//monocarboxylic acid metabolic process;GO:0046395//carboxylic acid catabolic process;GO:0006139//nucleobase-containing compound metabolic process;GO:0035383//thioester metabolic process;GO:0006637//acyl-CoA metabolic process;GO:0019752//carboxylic acid m…			XP_002273474.1|6.5e-205|PREDICTED: uncharacterized protein LOC100256759 [Vitis vinifera]	12	0.998888
isoform_10366	28.55	28.43	15.79	28.07	15.11	21.43	18.4	8.48	2.1	8.93	0	10.54	19.84	14.92	26.62	29.89	33.01	24.56	K00031//isocitrate dehydrogenase [EC:1.1.1.42]+ko04146//Peroxisome+ko00020//Citrate cycle (TCA cycle)+ko01230//Biosynthesis of amino acids+ko01100//Metabolic pathways+ko01110//Biosynthesis of secondary metabolites+ko01210//2-Oxocarboxylic acid metabolism+ko01200//Carbon metabolism+ko00480//Glutathione metabolism	GO:0006807//nitrogen compound metabolic process;GO:0006102//isocitrate metabolic process;GO:0006139//nucleobase-containing compound metabolic process;GO:0046483//heterocycle metabolic process;GO:0072350//tricarboxylic acid metabolic process;GO:0034641//cellular nitrogen compound metabolic process;GO:0019637//organophosphate metabolic process;GO:0009117//nucleotide metabolic process;GO:0044238//pr…			AJI44064.1|1.6e-280|isocitrate dehydrogenase [Paeonia suffruticosa]	12	0.994486
isoform_10376	44.96	53.66	37.84	22.87	11.78	19.65	12.16	8.21	2.9	3.09	6.51	9.17	21.33	16.97	35.78	30.33	40.28	33.26	K14677//aminoacylase [EC:3.5.1.14]+ko00220//Arginine biosynthesis+ko01230//Biosynthesis of amino acids+ko01100//Metabolic pathways+ko01110//Biosynthesis of secondary metabolites+ko01210//2-Oxocarboxylic acid metabolism	GO:0008152//metabolic process;GO:0071704//organic substance metabolic process;GO:0044238//primary metabolic process;GO:0006520//cellular amino acid metabolic process;GO:0006807//nitrogen compound metabolic process;GO:0043436//oxoacid metabolic process;GO:1901564//organonitrogen compound metabolic process;GO:0044237//cellular metabolic process;GO:0006082//organic acid metabolic process;GO:0019752/…			XP_018829218.1|1.9e-209|PREDICTED: aminoacylase-1 [Juglans regia]	12	0.994435
isoform_10412	384.71	329.6	169.6	294.2	172.72	150.12	104.33	101.41	5.93	105.2	8.72	116.03	154.65	168.99	242.66	311.92	342.6	240.39	K07374//tubulin alpha+ko04145//Phagosome	GO:0016043//cellular component organization;GO:0000278//mitotic cell cycle;GO:0007017//microtubule-based process;GO:0071840//cellular component organization or biogenesis;GO:0006996//organelle organization;GO:0009987//cellular process;GO:0007049//cell cycle;GO:0007010//cytoskeleton organization;GO:0000226//microtubule cytoskeleton organization;GO:0099081//supramolecular polymer;GO:0005856//cytosk…			XP_022849110.1|2.2e-261|tubulin alpha-3 chain [Olea europaea var. sylvestris]	12	0.999289
isoform_10425	32.66	85.77	67.85	18.57	21.72	14.57	20.08	1.34	1.15	4.36	0	12.03	48.69	16.45	49.01	79.35	59.21	56.59					XP_002285729.1|5.6e-225|PREDICTED: uncharacterized protein LOC100267227 [Vitis vinifera]	12	0.998853
isoform_10449	54.59	114.12	69.9	63.95	19.37	34.06	27.93	11.15	0	12.3	0	15.59	105.33	75.58	124.07	130.91	51.78	115.09	K09580//protein disulfide-isomerase A1 [EC:5.3.4.1]+ko04141//Protein processing in endoplasmic reticulum	GO:0065008//regulation of biological quality;GO:0050896//response to stimulus;GO:0050794//regulation of cellular process;GO:0042592//homeostatic process;GO:0034976//response to endoplasmic reticulum stress;GO:0050789//regulation of biological process;GO:0006950//response to stress;GO:0045454//cell redox homeostasis;GO:0065007//biological regulation;GO:0019725//cellular homeostasis;GO:0009987//cel…			XP_002285864.1|3.2e-228|PREDICTED: protein disulfide-isomerase [Vitis vinifera]	12	0.454833
isoform_10451	31.42	39.71	20.66	20.93	12.3	8.18	24.51	3.89	0.75	9.23	1.28	14.17	23.24	20.79	31.18	26.92	32.84	18.93	K08238//xyloglucan 6-xylosyltransferase [EC:2.4.2.39]	GO:0000271//polysaccharide biosynthetic process;GO:0034645//cellular macromolecule biosynthetic process;GO:0008152//metabolic process;GO:0009987//cellular process;GO:0009969//xyloglucan biosynthetic process;GO:0034637//cellular carbohydrate biosynthetic process;GO:0044260//cellular macromolecule metabolic process;GO:0044249//cellular biosynthetic process;GO:0044036//cell wall macromolecule metabo…			XP_010652172.1|1.7e-133|PREDICTED: xyloglucan 6-xylosyltransferase 2 [Vitis vinifera]	12	0.980655
isoform_10477	52.06	69.87	21.99	35.16	14.29	17.62	14.95	6.96	5.53	10.98	1.6	11.89	20.78	24.67	49.36	58.06	71.77	40.98	K01735//3-dehydroquinate synthase [EC:4.2.3.4]+ko01230//Biosynthesis of amino acids+ko01100//Metabolic pathways+ko01110//Biosynthesis of secondary metabolites+ko00400//Phenylalanine, tyrosine and tryptophan biosynthesis	GO:0043436//oxoacid metabolic process;GO:0044281//small molecule metabolic process;GO:1901576//organic substance biosynthetic process;GO:0009987//cellular process;GO:0043650//dicarboxylic acid biosynthetic process;GO:1901566//organonitrogen compound biosynthetic process;GO:0008652//cellular amino acid biosynthetic process;GO:0006082//organic acid metabolic process;GO:0009073//aromatic amino acid …			ABA54866.1|2.1e-203|putative 3-dehydroquinate synthase [Fagus sylvatica]	12	0.999408
isoform_10503	39.64	34.41	26.38	24.3	7.95	18.36	9.17	4.8	4.17	8.04	2.21	5.85	10.98	14.25	13.8	19.65	27.57	22.99	K14677//aminoacylase [EC:3.5.1.14]+ko00220//Arginine biosynthesis+ko01230//Biosynthesis of amino acids+ko01100//Metabolic pathways+ko01110//Biosynthesis of secondary metabolites+ko01210//2-Oxocarboxylic acid metabolism	GO:0044237//cellular metabolic process;GO:0006520//cellular amino acid metabolic process;GO:0006082//organic acid metabolic process;GO:0019752//carboxylic acid metabolic process;GO:0043436//oxoacid metabolic process;GO:0008152//metabolic process;GO:0044238//primary metabolic process;GO:0006807//nitrogen compound metabolic process;GO:0071704//organic substance metabolic process;GO:0009987//cellula…			XP_010091376.2|8.5e-197|aminoacylase-1 [Morus notabilis]	12	0.510476
isoform_10513	44.02	40.35	25.24	39.29	18.01	16.74	31.68	4.81	1.53	8.98	0.08	10.04	28.75	18.28	32.49	36.7	54.53	32.89	K01696//tryptophan synthase beta chain [EC:4.2.1.20]+ko01230//Biosynthesis of amino acids+ko01100//Metabolic pathways+ko01110//Biosynthesis of secondary metabolites+ko00260//Glycine, serine and threonine metabolism+ko00400//Phenylalanine, tyrosine and tryptophan biosynthesis	GO:0003824//catalytic activity;GO:0016835//carbon-oxygen lyase activity;GO:0004834//tryptophan synthase activity;GO:0016829//lyase activity;GO:0016836//hydro-lyase activity;			XP_010262442.1|3.6e-224|PREDICTED: tryptophan synthase beta chain 1 [Nelumbo nucifera]	12	0.999596
isoform_10596	27.84	34.34	25.49	20.25	16.79	17.3	7.77	13.32	7.2	14.3	2.4	12.7	14.98	14.66	15.25	25.23	29.17	20.67	K14566//U3 small nucleolar RNA-associated protein 24+ko03008//Ribosome biogenesis in eukaryotes;K03686//molecular chaperone DnaJ				XP_010100520.1|6.4e-197|chaperone protein dnaJ 16 [Morus notabilis]	12	0.931664
isoform_10728	37.41	41.44	40.32	23.17	32.42	25.64	20.4	12.27	8.69	14.29	5.95	15.33	24.88	29.81	46.8	47.79	42.88	40.93	K18417//ERI1 exoribonuclease 2 [EC:3.1.-.-]	GO:0016796//exonuclease activity, active with either ribo- or deoxyribonucleic acids and producing 5'-phosphomonoesters;GO:0008297//single-stranded DNA exodeoxyribonuclease activity;GO:0016788//hydrolase activity, acting on ester bonds;GO:0003676//nucleic acid binding;GO:0004527//exonuclease activity;GO:0016787//hydrolase activity;GO:0140097//catalytic activity, acting on DNA;GO:0016895//exodeoxy…			XP_003633521.2|1.3e-186|PREDICTED: uncharacterized protein LOC100853630 [Vitis vinifera]	12	0.962403
isoform_1081	30.38	52.75	35.08	23.42	34.98	24.04	10.47	10.04	2.72	23.36	3.11	16.29	22.57	23.18	36.87	34.66	33.87	37.84	K08776//puromycin-sensitive aminopeptidase [EC:3.4.11.-]	GO:0034641//cellular nitrogen compound metabolic process;GO:0006518//peptide metabolic process;GO:1901564//organonitrogen compound metabolic process;GO:0071704//organic substance metabolic process;GO:0044237//cellular metabolic process;GO:0009056//catabolic process;GO:0006508//proteolysis;GO:0044248//cellular catabolic process;GO:1901575//organic substance catabolic process;GO:0019538//protein me…			XP_002280239.1|0.0e+00|PREDICTED: aminopeptidase M1 [Vitis vinifera]	12	0.960894
isoform_10867	25.95	52.08	34.84	62.02	0.37	27.96	0.24	0	0	10.01	6.45	7.65	26.76	21.66	52.02	0.57	29.72	25.85	K00128//aldehyde dehydrogenase (NAD+) [EC:1.2.1.3]+ko00410//beta-Alanine metabolism+ko00310//Lysine degradation+ko00010//Glycolysis / Gluconeogenesis+ko00903//Limonene and pinene degradation+ko00380//Tryptophan metabolism+ko00330//Arginine and proline metabolism+ko00280//Valine, leucine and isoleucine degradation+ko01100//Metabolic pathways+ko00053//Ascorbate and aldarate metabolism+ko00340//Hist…	GO:0006081//cellular aldehyde metabolic process;GO:0008152//metabolic process;GO:0071704//organic substance metabolic process;GO:0044237//cellular metabolic process;GO:0009987//cellular process;GO:0044425//membrane part;GO:0031224//intrinsic component of membrane;GO:0016020//membrane;GO:0016021//integral component of membrane;GO:0004028//3-chloroallyl aldehyde dehydrogenase activity;GO:0003824//c…			XP_021806572.1|7.9e-224|aldehyde dehydrogenase family 3 member H1 isoform X1 [Prunus avium]	12	0.455132
isoform_10895	50.5	51.61	34.95	30.57	20.33	19.37	19.62	14.87	11.03	23.93	6.59	13	27.43	25.17	42.92	32.59	52.63	41.79	K00899//5-methylthioribose kinase [EC:2.7.1.100]+ko01100//Metabolic pathways+ko00270//Cysteine and methionine metabolism	GO:0044283//small molecule biosynthetic process;GO:1901605//alpha-amino acid metabolic process;GO:0019752//carboxylic acid metabolic process;GO:0006520//cellular amino acid metabolic process;GO:1901576//organic substance biosynthetic process;GO:0044238//primary metabolic process;GO:0009987//cellular process;GO:0008652//cellular amino acid biosynthetic process;GO:0008152//metabolic process;GO:0009…			XP_006422916.1|1.2e-211|methylthioribose kinase [Citrus clementina]	12	0.999556
isoform_10905	10.89	50.28	14.15	10.73	16.83	10.56	14.97	9.72	2.25	5.53	0.2	10.15	18.63	14.59	20.27	32.27	34.03	19.05	K14431//transcription factor TGA+ko04075//Plant hormone signal transduction	GO:0044249//cellular biosynthetic process;GO:0034654//nucleobase-containing compound biosynthetic process;GO:0018130//heterocycle biosynthetic process;GO:0006139//nucleobase-containing compound metabolic process;GO:0097659//nucleic acid-templated transcription;GO:0044271//cellular nitrogen compound biosynthetic process;GO:0032774//RNA biosynthetic process;GO:0019438//aromatic compound biosyntheti…			XP_002285820.1|4.9e-149|PREDICTED: transcription factor TGA4 [Vitis vinifera]	12	0.989007
isoform_10940	25.71	31.35	26.02	14.93	8.5	11.34	10.14	4.51	2.58	14.93	4.46	9.8	12.33	19.41	29.76	54.06	32.06	22.66		GO:0044425//membrane part;GO:0031224//intrinsic component of membrane;GO:0016020//membrane;GO:0016021//integral component of membrane;			XP_002515609.1|1.9e-225|UNC93-like protein 1 [Ricinus communis]	12	0.551404
isoform_10957	52.72	39.19	33.1	34.97	25.12	26.63	16.17	11.08	5.23	13.82	4.62	11.43	20.78	23.07	33.23	37.64	36.68	29.1	K00161//pyruvate dehydrogenase E1 component alpha subunit [EC:1.2.4.1]+ko00010//Glycolysis / Gluconeogenesis+ko00020//Citrate cycle (TCA cycle)+ko01100//Metabolic pathways+ko01110//Biosynthesis of secondary metabolites+ko00620//Pyruvate metabolism+ko01200//Carbon metabolism	GO:0035383//thioester metabolic process;GO:0044237//cellular metabolic process;GO:1901362//organic cyclic compound biosynthetic process;GO:0043436//oxoacid metabolic process;GO:1901566//organonitrogen compound biosynthetic process;GO:0044272//sulfur compound biosynthetic process;GO:0034033//purine nucleoside bisphosphate biosynthetic process;GO:0046390//ribose phosphate biosynthetic process;GO:00…			XP_011025370.1|2.0e-203|PREDICTED: pyruvate dehydrogenase E1 component subunit alpha-3, chloroplastic [Populus euphratica]	12	0.958549
isoform_10960	76.41	64.88	20.73	20.99	31.81	29.72	40.84	17.69	16.69	34.45	16.77	13.71	21.65	35.48	68.54	73.3	27.98	56.95	K03062//26S proteasome regulatory subunit T2+ko03050//Proteasome	GO:0019538//protein metabolic process;GO:0009057//macromolecule catabolic process;GO:0071704//organic substance metabolic process;GO:1901575//organic substance catabolic process;GO:0044238//primary metabolic process;GO:1901565//organonitrogen compound catabolic process;GO:0006807//nitrogen compound metabolic process;GO:0030163//protein catabolic process;GO:0043170//macromolecule metabolic process…			XP_010264024.1|2.6e-248|PREDICTED: 26S proteasome regulatory subunit 4 homolog B [Nelumbo nucifera]	12	0.470765
isoform_10997	22.12	32.76	22.5	17.68	13.92	11.17	8.21	7.05	5.87	5.7	3.82	7.01	12.35	9.56	13.65	18.29	22.67	16.71	K07024//sucrose-6-phosphatase [EC:3.1.3.24]+ko00500//Starch and sucrose metabolism	GO:0034637//cellular carbohydrate biosynthetic process;GO:0044262//cellular carbohydrate metabolic process;GO:0044238//primary metabolic process;GO:0016051//carbohydrate biosynthetic process;GO:0008152//metabolic process;GO:0005986//sucrose biosynthetic process;GO:0046351//disaccharide biosynthetic process;GO:1901576//organic substance biosynthetic process;GO:0044237//cellular metabolic process;G…			XP_002269810.1|1.4e-204|PREDICTED: sucrose-phosphatase 1 [Vitis vinifera]	12	0.791415
isoform_11006	48.07	36.6	33.28	28.62	12.48	27.28	15.1	9.19	3.02	9.21	0	14.8	24.48	22.14	37.75	40	35.96	34.71	K12670//oligosaccharyltransferase complex subunit beta+ko04141//Protein processing in endoplasmic reticulum+ko00510//N-Glycan biosynthesis+ko01100//Metabolic pathways	GO:0008152//metabolic process;GO:0070085//glycosylation;GO:1901566//organonitrogen compound biosynthetic process;GO:0019538//protein metabolic process;GO:0018196//peptidyl-asparagine modification;GO:1901137//carbohydrate derivative biosynthetic process;GO:1901576//organic substance biosynthetic process;GO:0018279//protein N-linked glycosylation via asparagine;GO:0043170//macromolecule metabolic p…			PSR88027.1|1.9e-209|Dolichyl-diphosphooligosaccharide--protein like [Actinidia chinensis var. chinensis]	12	0.99885
isoform_11065	46.16	65.64	33.23	31.94	16.9	17.56	12	6.56	1.93	8.32	1.44	11.33	27.08	22.05	29.2	25.53	72.41	32.2	K22390//acid phosphatase type 7	GO:0016791//phosphatase activity;GO:0016788//hydrolase activity, acting on ester bonds;GO:0005488//binding;GO:0046872//metal ion binding;GO:0042578//phosphoric ester hydrolase activity;GO:0016787//hydrolase activity;GO:0043169//cation binding;GO:0043167//ion binding;GO:0003824//catalytic activity;GO:0003993//acid phosphatase activity;			XP_008226927.1|5.0e-223|PREDICTED: purple acid phosphatase 18 [Prunus mume]	12	0.987605
isoform_11110	38.17	0	63.93	44.53	19.5	0	32.67	2.25	5.41	31.91	0	13.55	50.92	1.61	52.61	48.14	69.92	36.24	K03062//26S proteasome regulatory subunit T2+ko03050//Proteasome	GO:0019538//protein metabolic process;GO:1901564//organonitrogen compound metabolic process;GO:1901575//organic substance catabolic process;GO:0030163//protein catabolic process;GO:0043170//macromolecule metabolic process;GO:0008152//metabolic process;GO:1901565//organonitrogen compound catabolic process;GO:0006807//nitrogen compound metabolic process;GO:0044238//primary metabolic process;GO:0009…			XP_010264024.1|2.7e-248|PREDICTED: 26S proteasome regulatory subunit 4 homolog B [Nelumbo nucifera]	12	0.207907
isoform_11113	113.08	229.99	97.12	124.35	34.43	74.67	26.63	33.7	7.43	30.95	5.98	34.5	84.13	44.46	167.49	169.71	239.32	80.27	K01689//enolase [EC:4.2.1.11]+ko00010//Glycolysis / Gluconeogenesis+ko01230//Biosynthesis of amino acids+ko03018//RNA degradation+ko01100//Metabolic pathways+ko01110//Biosynthesis of secondary metabolites+ko01200//Carbon metabolism	GO:0044281//small molecule metabolic process;GO:0009144//purine nucleoside triphosphate metabolic process;GO:0019439//aromatic compound catabolic process;GO:0009135//purine nucleoside diphosphate metabolic process;GO:0006091//generation of precursor metabolites and energy;GO:0009058//biosynthetic process;GO:0019359//nicotinamide nucleotide biosynthetic process;GO:0072330//monocarboxylic acid bios…			XP_002267091.2|5.1e-247|PREDICTED: enolase [Vitis vinifera]	12	0.999534
isoform_11121	151.58	112.08	113.43	65.24	26.76	57.54	41.53	7.84	1.09	3.51	0	18.72	76.83	34.97	74.6	118.82	131.96	93.66	K05863//solute carrier family 25 (mitochondrial adenine nucleotide translocator), member 4/5/6/31	GO:0005740//mitochondrial envelope;GO:0043229//intracellular organelle;GO:0044425//membrane part;GO:0005622//intracellular;GO:0043226//organelle;GO:0031090//organelle membrane;GO:0019866//organelle inner membrane;GO:0044429//mitochondrial part;GO:0044422//organelle part;GO:0044424//intracellular part;GO:0031966//mitochondrial membrane;GO:0031224//intrinsic component of membrane;GO:0005743//mitoch…			OWM78369.1|6.0e-200|hypothetical protein CDL15_Pgr016093 [Punica granatum]	12	0.999783
isoform_11127	33.93	52.41	30.52	29.34	17.45	17.22	19.2	5.79	4.78	12.92	1.93	13.56	5.03	12.47	56.11	75.02	80.88	20.76	K04123//ent-kaurenoic acid monooxygenase [EC:1.14.14.107]+ko00904//Diterpenoid biosynthesis+ko01100//Metabolic pathways+ko01110//Biosynthesis of secondary metabolites	GO:0016021//integral component of membrane;GO:0016020//membrane;GO:0044425//membrane part;GO:0031224//intrinsic component of membrane;GO:0016705//oxidoreductase activity, acting on paired donors, with incorporation or reduction of molecular oxygen;GO:0005506//iron ion binding;GO:0043169//cation binding;GO:0046906//tetrapyrrole binding;GO:0046914//transition metal ion binding;GO:1901363//heterocyc…			XP_017188323.1|5.5e-209|PREDICTED: ent-kaurenoic acid oxidase 2-like [Malus domestica]	12	0.777835
isoform_11134	31.58	50.91	24.52	29.83	21.68	30.35	19.81	21.6	8.45	30.17	20.07	17.42	24.6	16.3	27.8	63.26	52.77	45.25	K09560//suppressor of tumorigenicity protein 13	GO:0010038//response to metal ion;GO:0046686//response to cadmium ion;GO:0042221//response to chemical;GO:0050896//response to stimulus;GO:0010035//response to inorganic substance;GO:0044444//cytoplasmic part;GO:0044424//intracellular part;GO:0005737//cytoplasm;GO:0005829//cytosol;GO:0005623//cell;GO:0005622//intracellular;GO:0044464//cell part;GO:0046983//protein dimerization activity;GO:0005488…			XP_024171012.1|1.6e-192|FAM10 family protein At4g22670 isoform X1 [Rosa chinensis]	12	0.964211
isoform_11167	31.48	33.66	29.99	5.07	9.86	32.22	24.08	2.9	31.12	27.68	2.55	13.48	14.55	14.1	24.62	25.4	30.64	29.41	K03426//NAD+ diphosphatase [EC:3.6.1.22]+ko04146//Peroxisome+ko01100//Metabolic pathways+ko00760//Nicotinate and nicotinamide metabolism	GO:0043231//intracellular membrane-bounded organelle;GO:0044444//cytoplasmic part;GO:0044464//cell part;GO:0044424//intracellular part;GO:0005829//cytosol;GO:0009536//plastid;GO:0043227//membrane-bounded organelle;GO:0043229//intracellular organelle;GO:0043226//organelle;GO:0005737//cytoplasm;GO:0005623//cell;GO:0009507//chloroplast;GO:0005622//intracellular;GO:0043169//cation binding;GO:0005488/…			XP_008242736.1|2.6e-195|PREDICTED: nudix hydrolase 19, chloroplastic [Prunus mume]	12	0.384615
isoform_11220	31.65	43.52	21.08	21.25	17.79	23.56	0.72	23.81	4.06	19.99	2.7	14.87	28.78	0.28	46.76	46.92	18.28	48.67	K17535//serine/threonine-protein kinase TNNI3K [EC:2.7.11.1]	GO:0034641//cellular nitrogen compound metabolic process;GO:0043170//macromolecule metabolic process;GO:0090304//nucleic acid metabolic process;GO:0006725//cellular aromatic compound metabolic process;GO:0050896//response to stimulus;GO:0008152//metabolic process;GO:0051716//cellular response to stimulus;GO:0006807//nitrogen compound metabolic process;GO:0071704//organic substance metabolic proce…			XP_006450078.1|4.3e-222|serine/threonine-protein kinase STY13 [Citrus clementina]	12	0.822254
isoform_11232	48.48	5.72	49.93	26.82	17.03	20.41	8.69	15.13	10.15	15.31	3.73	17	23.58	15.78	20.24	42.32	52.1	20.43	K01648//ATP citrate (pro-S)-lyase [EC:2.3.3.8]+ko00020//Citrate cycle (TCA cycle)+ko01100//Metabolic pathways+ko01110//Biosynthesis of secondary metabolites	GO:1901265//nucleoside phosphate binding;GO:0017076//purine nucleotide binding;GO:0032553//ribonucleotide binding;GO:1901363//heterocyclic compound binding;GO:0005488//binding;GO:0043167//ion binding;GO:0032555//purine ribonucleotide binding;GO:0043168//anion binding;GO:0008144//drug binding;GO:0032559//adenyl ribonucleotide binding;GO:0000166//nucleotide binding;GO:0036094//small molecule bindin…			XP_010941487.1|2.4e-132|PREDICTED: ATP-citrate synthase alpha chain protein 3 [Elaeis guineensis]	12	0.736864
isoform_11338	35.63	48.61	32.53	35.04	20.43	23.85	26.17	13.64	18.8	19.44	3.46	16.75	31.53	32.19	38.59	42.71	38.74	30.13	K14512//mitogen-activated protein kinase 6 [EC:2.7.11.24]+ko04016//MAPK signaling pathway - plant+ko04075//Plant hormone signal transduction	GO:0016301//kinase activity;GO:0017076//purine nucleotide binding;GO:0032559//adenyl ribonucleotide binding;GO:0008144//drug binding;GO:0035639//purine ribonucleoside triphosphate binding;GO:1901265//nucleoside phosphate binding;GO:0043168//anion binding;GO:0003824//catalytic activity;GO:0000166//nucleotide binding;GO:0097367//carbohydrate derivative binding;GO:0004674//protein serine/threonine k…			XP_020207215.1|1.1e-212|mitogen-activated protein kinase homolog MMK1 [Cajanus cajan]	12	0.972987
isoform_11340	318.34	250.46	326.27	143.86	63.33	162.08	108.67	42.24	3.88	27.94	1.82	10.91	215.26	93.06	143.77	344.24	310.44	280.37	K05863//solute carrier family 25 (mitochondrial adenine nucleotide translocator), member 4/5/6/31	GO:0005740//mitochondrial envelope;GO:0031224//intrinsic component of membrane;GO:0044444//cytoplasmic part;GO:0044424//intracellular part;GO:0043229//intracellular organelle;GO:0044422//organelle part;GO:0005623//cell;GO:0044446//intracellular organelle part;GO:0043226//organelle;GO:0031967//organelle envelope;GO:0044425//membrane part;GO:0043231//intracellular membrane-bounded organelle;GO:0043…			OWM78369.1|5.8e-200|hypothetical protein CDL15_Pgr016093 [Punica granatum]	12	0.999505
isoform_11359	55.33	44.37	27.37	15.08	15.31	25.97	12.86	17.03	25.17	27.47	17.47	12.09	29.22	23.31	43.16	41.48	31.28	41.4	K11885//DNA damage-inducible protein 1	GO:0031224//intrinsic component of membrane;GO:0044425//membrane part;GO:0016020//membrane;GO:0016021//integral component of membrane;			XP_021610483.1|1.1e-222|probable serine incorporator [Manihot esculenta]	12	0.666199
isoform_11381	36.06	40.92	42.63	0	16.1	27.92	17.6	17.02	3.12	9.9	0	7.21	22.84	34.31	35.4	51.54	35.86	32.26	K21442//ankyrin repeat domain-containing protein 54;K21433//ankyrin repeat domain-containing protein 1;K16726//ankyrin repeat domain-containing protein 17	GO:0016020//membrane;GO:0044425//membrane part;GO:0016021//integral component of membrane;GO:0031224//intrinsic component of membrane;			XP_018829145.1|5.5e-153|PREDICTED: ankyrin repeat domain-containing protein 2B-like [Juglans regia]	12	0.899302
isoform_11394	28.7	18.62	20.1	17.84	12.56	14.48	12.04	5.5	3.17	8.09	0.72	9.04	16.07	14.64	29.46	25.19	23.35	17.91	K12502//MPBQ/MSBQ methyltransferase [EC:2.1.1.295]+ko00130//Ubiquinone and other terpenoid-quinone biosynthesis+ko01100//Metabolic pathways+ko01110//Biosynthesis of secondary metabolites	GO:0016021//integral component of membrane;GO:0044425//membrane part;GO:0031224//intrinsic component of membrane;GO:0016020//membrane;GO:0016741//transferase activity, transferring one-carbon groups;GO:0008168//methyltransferase activity;GO:0016740//transferase activity;GO:0003824//catalytic activity;			XP_021291808.1|1.9e-166|2-methyl-6-phytyl-1,4-hydroquinone methyltransferase, chloroplastic-like [Herrania umbratica]	12	0.974999
isoform_11438	55.69	64.54	41.44	45.18	28.92	32.58	22.11	10.67	5.58	15.14	1.58	12.11	29.57	32.18	45.18	49.33	47.39	39.77	K09580//protein disulfide-isomerase A1 [EC:5.3.4.1]+ko04141//Protein processing in endoplasmic reticulum	GO:0045454//cell redox homeostasis;GO:0050794//regulation of cellular process;GO:0065008//regulation of biological quality;GO:0042592//homeostatic process;GO:0050789//regulation of biological process;GO:0065007//biological regulation;GO:0009987//cellular process;GO:0019725//cellular homeostasis;GO:0016020//membrane;GO:0031224//intrinsic component of membrane;GO:0044425//membrane part;GO:0005623//…			OVA04064.1|2.0e-182|Thioredoxin [Macleaya cordata]	12	0.984551
isoform_1146	127.22	139.29	119.84	104.46	80.76	63.28	64.97	34.32	5.84	26.15	0.67	36.18	62.87	64.42	83.74	111.73	132.7	102.03	K15449//tRNA wybutosine-synthesizing protein 1 [EC:4.1.3.44]	GO:0016021//integral component of membrane;GO:0044425//membrane part;GO:0031224//intrinsic component of membrane;GO:0016020//membrane;GO:0016741//transferase activity, transferring one-carbon groups;GO:0003824//catalytic activity;GO:0016740//transferase activity;GO:0008168//methyltransferase activity;			PSS00107.1|0.0e+00|Methyltransferase [Actinidia chinensis var. chinensis]	12	0.986777
isoform_11482	87.15	145.45	52.18	2.6	36.42	0.76	33.02	10.18	3.07	9.99	1.93	8.25	68.37	39.49	1.73	139.38	176.11	3.13	K15285//solute carrier family 35, member E3	GO:0044425//membrane part;GO:0031224//intrinsic component of membrane;GO:0016020//membrane;GO:0016021//integral component of membrane;			XP_017983183.1|3.4e-168|PREDICTED: probable sugar phosphate/phosphate translocator At5g25400 [Theobroma cacao]	12	0.942432
isoform_11567	29.8	31.62	24.4	47.34	8.99	14.98	14.5	4.29	0	18.4	0	27.65	12.28	19.39	37.42	68.89	53.07	48.25	K13464//jasmonate ZIM domain-containing protein+ko04075//Plant hormone signal transduction		Tify		XP_018837866.1|2.9e-114|PREDICTED: protein TIFY 6B-like isoform X1 [Juglans regia]	12	0.770177
isoform_115688	322.94	202.46	332.68	217.58	150.7	199.14	111.11	43.21	17.69	76.73	9.5	74.62	132.7	114.6	196.44	270.34	219.08	166.11		GO:0031224//intrinsic component of membrane;GO:0044425//membrane part;GO:0016021//integral component of membrane;GO:0016020//membrane;			XP_010259959.1|6.4e-25|PREDICTED: uncharacterized protein LOC104599212 [Nelumbo nucifera]	12	0.704253
isoform_11584	335.96	372.58	317.33	381.81	150.53	275.61	157.62	79.24	0	64.09	9.18	110.5	193.18	203.82	266.77	412.02	360.94	234.14	K00031//isocitrate dehydrogenase [EC:1.1.1.42]+ko04146//Peroxisome+ko00020//Citrate cycle (TCA cycle)+ko01230//Biosynthesis of amino acids+ko01100//Metabolic pathways+ko01110//Biosynthesis of secondary metabolites+ko01210//2-Oxocarboxylic acid metabolism+ko01200//Carbon metabolism+ko00480//Glutathione metabolism	GO:0006102//isocitrate metabolic process;GO:0016999//antibiotic metabolic process;GO:0009987//cellular process;GO:0043436//oxoacid metabolic process;GO:0044238//primary metabolic process;GO:0008152//metabolic process;GO:0071704//organic substance metabolic process;GO:0044237//cellular metabolic process;GO:0017144//drug metabolic process;GO:0019752//carboxylic acid metabolic process;GO:0045333//ce…			XP_024188228.1|2.5e-227|isocitrate dehydrogenase [NADP] [Rosa chinensis]	12	0.930019
isoform_11594	200.72	205.47	151.38	167.18	107.05	111.69	79.64	87.78	31.87	55.52	20.29	72.35	84.41	89.24	200.03	190.17	188.63	151.25	K00963//UTP--glucose-1-phosphate uridylyltransferase [EC:2.7.7.9]+ko00520//Amino sugar and nucleotide sugar metabolism+ko00040//Pentose and glucuronate interconversions+ko01100//Metabolic pathways+ko00052//Galactose metabolism+ko00500//Starch and sucrose metabolism	GO:0044281//small molecule metabolic process;GO:1901360//organic cyclic compound metabolic process;GO:1901135//carbohydrate derivative metabolic process;GO:0034641//cellular nitrogen compound metabolic process;GO:0006807//nitrogen compound metabolic process;GO:0006725//cellular aromatic compound metabolic process;GO:0071704//organic substance metabolic process;GO:0046483//heterocycle metabolic pr…			AII73556.1|7.2e-246|UGP-glucose pyrophosphorylase [Actinidia eriantha]	12	0.992956
isoform_11600	91.26	75.78	119.79	48.39	0.21	43.21	0	5.34	22.93	78.43	10.47	30.48	58.86	26.09	90.48	49.41	58.31	49.1	K04733//interleukin-1 receptor-associated kinase 4 [EC:2.7.11.1]	GO:0043168//anion binding;GO:0005488//binding;GO:0008289//lipid binding;GO:0043167//ion binding;GO:0005543//phospholipid binding;GO:0070300//phosphatidic acid binding;			XP_018848770.1|1.9e-129|PREDICTED: uncharacterized protein At5g39570-like [Juglans regia]	12	0.491191
isoform_11705	176.52	112.8	109.79	117.8	50.83	98.1	82.83	28.03	12.44	43.79	3.41	36.09	64.2	65.27	134.51	137.75	84.97	109.71	K15102//solute carrier family 25 (mitochondrial phosphate transporter), member 3	GO:0016021//integral component of membrane;GO:0031224//intrinsic component of membrane;GO:0016020//membrane;GO:0044425//membrane part;GO:0022857//transmembrane transporter activity;GO:0005215//transporter activity;			PSR95971.1|3.1e-180|Mitochondrial phosphate carrier protein like [Actinidia chinensis var. chinensis]	12	0.945854
isoform_11732	75.05	58.21	32.67	34.38	30.33	15.28	34.1	12.18	9.25	8.91	0	22.46	26.5	21.83	7.14	49.6	76.77	53.72	K08856//serine/threonine kinase 16 [EC:2.7.11.1]	GO:0016772//transferase activity, transferring phosphorus-containing groups;GO:0008144//drug binding;GO:0016740//transferase activity;GO:0032553//ribonucleotide binding;GO:1901363//heterocyclic compound binding;GO:0005488//binding;GO:0004674//protein serine/threonine kinase activity;GO:0140096//catalytic activity, acting on a protein;GO:0032559//adenyl ribonucleotide binding;GO:0036094//small mol…			XP_024169744.1|1.1e-180|serine/threonine-protein kinase 16 [Rosa chinensis]	12	0.898429
isoform_11795	113.3	97.53	64.3	57.12	23.24	54.2	57.38	22.22	4.47	8.33	1.97	17.69	59.14	50.85	76.02	111.53	76.66	55.57	K03063//26S proteasome regulatory subunit T3+ko03050//Proteasome	GO:1901564//organonitrogen compound metabolic process;GO:0010628//positive regulation of gene expression;GO:0009891//positive regulation of biosynthetic process;GO:0009889//regulation of biosynthetic process;GO:0006355//regulation of transcription, DNA-templated;GO:0060261//positive regulation of transcription initiation from RNA polymerase II promoter;GO:0010468//regulation of gene expression;GO…		pleiotropic drug resistance 12 (best arabidopsis hit)	XP_015874684.1|7.6e-232|26S proteasome regulatory subunit 6B homolog [Ziziphus jujuba]	12	0.957285
isoform_11796	30.34	40.82	36.57	64.69	14.2	25.91	9.12	3.81	0	13.39	0	11.22	25.15	11.93	30.59	56.31	45.24	6.16	K00616//transaldolase [EC:2.2.1.2]+ko00030//Pentose phosphate pathway+ko01230//Biosynthesis of amino acids+ko01100//Metabolic pathways+ko01110//Biosynthesis of secondary metabolites+ko01200//Carbon metabolism	GO:1901564//organonitrogen compound metabolic process;GO:0006098//pentose-phosphate shunt;GO:1901360//organic cyclic compound metabolic process;GO:0009987//cellular process;GO:0008152//metabolic process;GO:0006732//coenzyme metabolic process;GO:0006725//cellular aromatic compound metabolic process;GO:0006139//nucleobase-containing compound metabolic process;GO:0006793//phosphorus metabolic proces…			XP_002271514.1|4.0e-209|PREDICTED: uncharacterized protein LOC100247241 [Vitis vinifera]	12	0.397704
isoform_11800	21.91	58.12	37.94	70.95	10.91	39.88	31.12	0.36	12.23	46.1	5.9	44.67	0	45.09	48.06	90.67	83.69	65.02	K01369//legumain [EC:3.4.22.34]	GO:0016485//protein processing;GO:0006807//nitrogen compound metabolic process;GO:0044248//cellular catabolic process;GO:0006624//vacuolar protein processing;GO:0030163//protein catabolic process;GO:0044237//cellular metabolic process;GO:0043170//macromolecule metabolic process;GO:0008152//metabolic process;GO:1901575//organic substance catabolic process;GO:0071704//organic substance metabolic pr…			XP_002324151.1|3.0e-223|vacuolar-processing enzyme isoform X1 [Populus trichocarpa]	12	0.491752
isoform_11878	173.33	204.2	149.68	62.61	59.57	11.76	43.57	45.79	2.88	12	3.13	33.54	105.91	45.47	65.73	136.18	196.72	62.23	K08232//monodehydroascorbate reductase (NADH) [EC:1.6.5.4]+ko01100//Metabolic pathways+ko00053//Ascorbate and aldarate metabolism	GO:0050896//response to stimulus;GO:0098869//cellular oxidant detoxification;GO:0042221//response to chemical;GO:0009987//cellular process;GO:1990748//cellular detoxification;GO:0046686//response to cadmium ion;GO:0098754//detoxification;GO:0009636//response to toxic substance;GO:0097237//cellular response to toxic substance;GO:0070887//cellular response to chemical stimulus;GO:0010035//response …			XP_010653731.1|2.1e-223|PREDICTED: monodehydroascorbate reductase isoform X1 [Vitis vinifera]	12	0.911191
isoform_11959	23.22	35.83	22.55	19.66	17.23	11.56	12.99	8.13	5.67	11.82	3.11	10.33	13.84	18.59	27.01	37.2	26.8	28.2	K13510//lysophosphatidylcholine acyltransferase / lyso-PAF acetyltransferase [EC:2.3.1.23 2.3.1.67]+ko01100//Metabolic pathways+ko00564//Glycerophospholipid metabolism+ko00565//Ether lipid metabolism	GO:0016021//integral component of membrane;GO:0031224//intrinsic component of membrane;GO:0044425//membrane part;GO:0016020//membrane;GO:0016746//transferase activity, transferring acyl groups;GO:0016740//transferase activity;GO:0003824//catalytic activity;			PSR99709.1|1.3e-172|Lysophospholipid acyltransferase [Actinidia chinensis var. chinensis]	12	0.997618
isoform_12000	57.55	66.78	73.33	31.08	43.97	31.86	44.84	13.77	4.99	26.76	3.13	32.17	16.74	33.41	56.07	60.32	53.71	39.81	K23047//E3 ubiquitin-protein ligase UNKL [EC:2.3.2.27]	GO:0032501//multicellular organismal process;GO:0022414//reproductive process;GO:0003006//developmental process involved in reproduction;GO:0048856//anatomical structure development;GO:0010228//vegetative to reproductive phase transition of meristem;GO:0032502//developmental process;GO:0061458//reproductive system development;GO:0000003//reproduction;GO:0009791//post-embryonic development;GO:0007…			XP_023904480.1|2.1e-141|AT-hook motif nuclear-localized protein 24-like [Quercus suber]	12	0.923199
isoform_12039	69.55	48.62	56.19	59.83	46	46.25	34.87	31.14	12.33	51.92	5.06	37.88	47.55	53.61	51.42	80.97	72.5	53.12	K03061//26S proteasome regulatory subunit T1+ko03050//Proteasome	GO:0071704//organic substance metabolic process;GO:0006807//nitrogen compound metabolic process;GO:0044238//primary metabolic process;GO:0009057//macromolecule catabolic process;GO:0009056//catabolic process;GO:0019538//protein metabolic process;GO:0030163//protein catabolic process;GO:0043170//macromolecule metabolic process;GO:1901575//organic substance catabolic process;GO:0008152//metabolic p…			OMO70512.1|1.0e-244|hypothetical protein CCACVL1_18849 [Corchorus capsularis]	12	0.904954
isoform_12181	61.83	58.61	43.93	39.27	31.86	34.35	27.26	25.96	9.61	26.97	3.9	18.74	37.5	37.27	45.09	46.15	48.06	39.35	K13963//serpin B	GO:0044421//extracellular region part;GO:0005576//extracellular region;GO:0005615//extracellular space;GO:0008233//peptidase activity;GO:0003824//catalytic activity;GO:0016787//hydrolase activity;GO:0140096//catalytic activity, acting on a protein;			XP_021613802.1|1.1e-174|serpin-ZX [Manihot esculenta]	12	0.946777
isoform_12349	179.15	135.99	117.25	120.66	78.01	66.56	81.65	19.69	7.56	25.04	4.01	56.55	104.03	65.1	114.7	124.96	107.76	108.53	K08057//calreticulin+ko04145//Phagosome+ko04141//Protein processing in endoplasmic reticulum	GO:0009987//cellular process;GO:0006457//protein folding;GO:0012505//endomembrane system;GO:0005737//cytoplasm;GO:0043227//membrane-bounded organelle;GO:0044424//intracellular part;GO:0005623//cell;GO:0044464//cell part;GO:0005783//endoplasmic reticulum;GO:0005622//intracellular;GO:0043231//intracellular membrane-bounded organelle;GO:0043229//intracellular organelle;GO:0044444//cytoplasmic part;G…			XP_010268013.1|3.0e-209|PREDICTED: calreticulin [Nelumbo nucifera]	12	0.962807
isoform_12394	33.65	20.55	13.88	10.75	13.81	12.41	13.4	1	5.12	3.07	0	15.11	22	21.85	29.73	37.32	20.83	29.03	K11294//nucleolin	GO:0050794//regulation of cellular process;GO:0051252//regulation of RNA metabolic process;GO:0080090//regulation of primary metabolic process;GO:0050789//regulation of biological process;GO:0006355//regulation of transcription, DNA-templated;GO:0051171//regulation of nitrogen compound metabolic process;GO:0019219//regulation of nucleobase-containing compound metabolic process;GO:2000112//regulat…	GeBP		XP_018805542.1|8.2e-90|PREDICTED: probable transcription factor At1g61730 [Juglans regia]	12	0.750089
isoform_12443	38.23	13.82	20.36	13.92	11.36	16.46	12.47	4.12	4.9	16.39	4.65	11.56	17.7	18.99	16.35	36.13	31.98	14.49	K15014//solute carrier family 29 (equilibrative nucleoside transporter), member 1/2/3	GO:0016020//membrane;GO:0031224//intrinsic component of membrane;GO:0016021//integral component of membrane;GO:0044425//membrane part;GO:0005337//nucleoside transmembrane transporter activity;GO:0015932//nucleobase-containing compound transmembrane transporter activity;GO:1901505//carbohydrate derivative transmembrane transporter activity;GO:0005215//transporter activity;GO:0022857//transmembrane…			XP_002263287.1|1.5e-192|PREDICTED: equilibrative nucleotide transporter 1 [Vitis vinifera]	12	0.990469
isoform_12553	34.22	34.83	24.43	36.54	23.36	30.7	11.27	21.37	4.57	19.79	2.88	16.63	19.85	22.72	31	46.44	46.46	28.94	K14165//atypical dual specificity phosphatase [EC:3.1.3.16 3.1.3.48];K17614//dual specificity phosphatase 3 [EC:3.1.3.16 3.1.3.48]	GO:0008152//metabolic process;GO:0071704//organic substance metabolic process;GO:0044237//cellular metabolic process;GO:0009987//cellular process;GO:0005975//carbohydrate metabolic process;GO:0044264//cellular polysaccharide metabolic process;GO:0044238//primary metabolic process;GO:0048511//rhythmic process;GO:0044260//cellular macromolecule metabolic process;GO:0005976//polysaccharide metabolic…			XP_015876647.1|4.1e-166|phosphoglucan phosphatase DSP4, amyloplastic [Ziziphus jujuba]	12	0.960781
isoform_12615	62.52	52.43	26.43	29.44	19.12	16.38	22.03	4.71	1.39	7.15	2.11	13.25	39.42	38.69	50.92	51.07	38.33	42.2	K15285//solute carrier family 35, member E3	GO:0005794//Golgi apparatus;GO:0005623//cell;GO:0044424//intracellular part;GO:0031224//intrinsic component of membrane;GO:0005737//cytoplasm;GO:0043227//membrane-bounded organelle;GO:0005622//intracellular;GO:0012505//endomembrane system;GO:0016020//membrane;GO:0044444//cytoplasmic part;GO:0016021//integral component of membrane;GO:0043231//intracellular membrane-bounded organelle;GO:0044464//ce…			XP_002285850.1|8.4e-185|PREDICTED: UDP-galactose transporter 1 [Vitis vinifera]	12	0.961091
isoform_12778	51.15	43.07	29.47	40.57	34.84	35.36	24.09	30.36	17.45	31.69	18.43	21.86	26.5	22.67	32.62	31.27	54.57	29.94	K03152//protein deglycase [EC:3.5.1.124]				XP_021824055.1|1.5e-189|protein DJ-1 homolog B-like [Prunus avium]	12	0.679029
isoform_12784	54.1	36.44	37.2	33.67	18.94	24.43	13.6	9.63	2.68	7.55	0.62	8.03	17.64	15.72	29.79	35.2	38.8	31.08	K00826//branched-chain amino acid aminotransferase [EC:2.6.1.42]+ko00290//Valine, leucine and isoleucine biosynthesis+ko00280//Valine, leucine and isoleucine degradation+ko00770//Pantothenate and CoA biosynthesis+ko01230//Biosynthesis of amino acids+ko01100//Metabolic pathways+ko01110//Biosynthesis of secondary metabolites+ko01210//2-Oxocarboxylic acid metabolism+ko00270//Cysteine and methionine …	GO:0044237//cellular metabolic process;GO:0006082//organic acid metabolic process;GO:0009058//biosynthetic process;GO:0044238//primary metabolic process;GO:0006807//nitrogen compound metabolic process;GO:0008652//cellular amino acid biosynthetic process;GO:0046394//carboxylic acid biosynthetic process;GO:0008152//metabolic process;GO:0009987//cellular process;GO:0043436//oxoacid metabolic process…			XP_015890444.1|2.1e-183|branched-chain amino acid aminotransferase 2, chloroplastic-like isoform X2 [Ziziphus jujuba]	12	0.98261
isoform_12805	93.75	76.61	74.19	80.55	68.65	69.54	70.32	33.71	14.95	29.82	4.87	27.14	95.85	62.62	106.76	110.02	97.85	97.63	K05863//solute carrier family 25 (mitochondrial adenine nucleotide translocator), member 4/5/6/31	GO:0044446//intracellular organelle part;GO:0031090//organelle membrane;GO:0019866//organelle inner membrane;GO:0043229//intracellular organelle;GO:0005743//mitochondrial inner membrane;GO:0044444//cytoplasmic part;GO:0043227//membrane-bounded organelle;GO:0044425//membrane part;GO:0031966//mitochondrial membrane;GO:0044464//cell part;GO:0005737//cytoplasm;GO:0005622//intracellular;GO:0043226//or…			PSS05699.1|4.0e-187|ADP,ATP carrier protein like [Actinidia chinensis var. chinensis]	12	0.547829
isoform_1287	228.67	58.87	115.17	92.4	20.86	44.63	115.6	9.32	9.46	61.76	2.01	31.26	123.13	27.42	30.06	81.8	162.48	98.12	K14515//EIN3-binding F-box protein+ko04016//MAPK signaling pathway - plant+ko04075//Plant hormone signal transduction	GO:0043161//proteasome-mediated ubiquitin-dependent protein catabolic process;GO:1901565//organonitrogen compound catabolic process;GO:0009056//catabolic process;GO:0030163//protein catabolic process;GO:0019538//protein metabolic process;GO:0043412//macromolecule modification;GO:0009057//macromolecule catabolic process;GO:1901575//organic substance catabolic process;GO:0044257//cellular protein c…			XP_002285126.1|3.3e-267|PREDICTED: EIN3-binding F-box protein 1 [Vitis vinifera]	12	0.739387
isoform_12881	47.37	52.32	33.09	29.99	19.75	19.46	23.58	4.56	2.49	7.59	0.94	9.53	24.89	22.8	42.27	49.82	51.04	38.65	K13137//serine-threonine kinase receptor-associated protein+ko03013//RNA transport				XP_002298116.1|1.5e-181|serine-threonine kinase receptor-associated protein isoform X1 [Populus trichocarpa]	12	0.999871
isoform_12965	192.61	165.53	4.68	52.1	36.81	11.88	3.94	4.89	0	41.97	3.98	21.75	148.55	37.49	91.82	47.77	145.21	134.39	K00789//S-adenosylmethionine synthetase [EC:2.5.1.6]+ko01230//Biosynthesis of amino acids+ko01100//Metabolic pathways+ko01110//Biosynthesis of secondary metabolites+ko00270//Cysteine and methionine metabolism	GO:0006556//S-adenosylmethionine biosynthetic process;GO:0044237//cellular metabolic process;GO:0006790//sulfur compound metabolic process;GO:0071704//organic substance metabolic process;GO:0008152//metabolic process;GO:0009987//cellular process;GO:1901576//organic substance biosynthetic process;GO:0051186//cofactor metabolic process;GO:0044281//small molecule metabolic process;GO:0017144//drug m…			XP_022870471.1|5.5e-224|S-adenosylmethionine synthase 5 [Olea europaea var. sylvestris]	12	0.565036
isoform_12982	71.86	86.41	108.13	27.53	20.83	37.41	35.78	16.76	10.25	29.72	5.4	27.38	44.51	60.86	76.44	112	76.07	68.95	K04450//cyclic AMP-dependent transcription factor ATF-2;K09060//plant G-box-binding factor	GO:0003700//DNA-binding transcription factor activity;GO:0140110//transcription regulator activity;			XP_012071923.1|6.1e-58|bZIP transcription factor 11 [Jatropha curcas]	12	0.980537
isoform_12998	35.93	23.61	26.38	19.64	9.73	16.55	7.09	3.94	3.31	8.73	0	1.43	6.16	14.03	13.38	20.7	32.46	17.64		GO:0044255//cellular lipid metabolic process;GO:0071704//organic substance metabolic process;GO:1901564//organonitrogen compound metabolic process;GO:0008152//metabolic process;GO:1901576//organic substance biosynthetic process;GO:1901566//organonitrogen compound biosynthetic process;GO:0044249//cellular biosynthetic process;GO:0008610//lipid biosynthetic process;GO:0006665//sphingolipid metaboli…			XP_023902081.1|5.5e-192|uncharacterized protein LOC112013933 [Quercus suber]	12	0.96094
isoform_13076	169.64	147.95	103.55	94.76	71.41	89.84	48.76	44.07	49.46	71.18	14.73	41.29	80.64	73.73	119.93	154.52	119.24	89.21	K20363//protein YIPF5/7	GO:0044425//membrane part;GO:0031224//intrinsic component of membrane;GO:0016021//integral component of membrane;GO:0016020//membrane;GO:0016787//hydrolase activity;GO:0003824//catalytic activity;			XP_002282804.2|1.2e-183|PREDICTED: uncharacterized protein LOC100263058 [Vitis vinifera]	12	0.879858
isoform_13107	159.25	69.77	75.23	47.12	43.47	42.5	34.79	11.78	2.57	8.94	1.5	19.18	47.72	37.75	99.15	105.96	70.03	86.63	K00927//phosphoglycerate kinase [EC:2.7.2.3]+ko00010//Glycolysis / Gluconeogenesis+ko01230//Biosynthesis of amino acids+ko01100//Metabolic pathways+ko01110//Biosynthesis of secondary metabolites+ko00710//Carbon fixation in photosynthetic organisms+ko01200//Carbon metabolism				XP_007022579.2|2.9e-209|PREDICTED: phosphoglycerate kinase, cytosolic [Theobroma cacao]	12	0.99005
isoform_13118	109.38	120.86	113.84	148.36	37.22	1.59	25.68	24.63	0.77	5.32	0	28.77	57.45	56.04	59.31	70.44	72.29	73.42	K01915//glutamine synthetase [EC:6.3.1.2]+ko00250//Alanine, aspartate and glutamate metabolism+ko00910//Nitrogen metabolism+ko00220//Arginine biosynthesis+ko01230//Biosynthesis of amino acids+ko01100//Metabolic pathways+ko00630//Glyoxylate and dicarboxylate metabolism	GO:0006807//nitrogen compound metabolic process;GO:0006082//organic acid metabolic process;GO:1901607//alpha-amino acid biosynthetic process;GO:0009058//biosynthetic process;GO:0071704//organic substance metabolic process;GO:0008652//cellular amino acid biosynthetic process;GO:0044281//small molecule metabolic process;GO:1901605//alpha-amino acid metabolic process;GO:0009987//cellular process;GO:…		Populus trichocarpa linkage group II, whole genome shotgun sequence.	XP_023525186.1|4.6e-199|glutamine synthetase cytosolic isozyme [Cucurbita pepo subsp. pepo]	12	0.50269
isoform_131552	48.65	110.45	69.74	58.07	35.48	49.29	26.3	22.46	3.6	16.03	2.65	15.2	58.19	45.68	77.16	65.84	110.12	87.56	K05666//ATP-binding cassette, subfamily C (CFTR/MRP), member 2+ko02010//ABC transporters	GO:0051179//localization;GO:0006810//transport;GO:0055085//transmembrane transport;GO:0051234//establishment of localization;GO:0044464//cell part;GO:0005622//intracellular;GO:0005773//vacuole;GO:0016021//integral component of membrane;GO:0044444//cytoplasmic part;GO:0031090//organelle membrane;GO:0044446//intracellular organelle part;GO:0043227//membrane-bounded organelle;GO:0044424//intracellul…			XP_007041123.2|0.0e+00|PREDICTED: ABC transporter C family member 2 [Theobroma cacao]	12	0.996012
isoform_131563	16.35	28.6	15.61	12.26	21.44	11.68	14.59	7.56	0.47	10.04	0.13	7.41	9.1	7.6	26.92	24.37	36.4	24.53	K05681//ATP-binding cassette, subfamily G (WHITE), member 2+ko02010//ABC transporters	GO:0044425//membrane part;GO:0031224//intrinsic component of membrane;GO:0016020//membrane;GO:0016021//integral component of membrane;GO:0017111//nucleoside-triphosphatase activity;GO:0005488//binding;GO:0035639//purine ribonucleoside triphosphate binding;GO:0043167//ion binding;GO:0036094//small molecule binding;GO:0016818//hydrolase activity, acting on acid anhydrides, in phosphorus-containing …			XP_010098138.1|0.0e+00|ABC transporter G family member 29 [Morus notabilis]	12	0.905524
isoform_131611	127.16	55.79	53.44	34.8	24.19	20.61	18.34	16.9	7.19	17.88	3.69	18.31	26.49	23.65	45.26	101.08	60.87	86.84	K02261//cytochrome c oxidase subunit 2+ko01100//Metabolic pathways+ko00190//Oxidative phosphorylation;K02132//F-type H+-transporting ATPase subunit alpha+ko01100//Metabolic pathways+ko00190//Oxidative phosphorylation;K02948//small subunit ribosomal protein S11+ko03010//Ribosome	GO:0009987//cellular process;GO:0055114//oxidation-reduction process;GO:0022900//electron transport chain;GO:0008152//metabolic process;GO:0006091//generation of precursor metabolites and energy;GO:0044237//cellular metabolic process;GO:0043226//organelle;GO:0005739//mitochondrion;GO:0005737//cytoplasm;GO:0044425//membrane part;GO:0005622//intracellular;GO:0044464//cell part;GO:0043231//intracell…			PLY97102.1|9.6e-121|hypothetical protein LSAT_4X50261 [Lactuca sativa]	12	0.996916
isoform_131626	88.99	192.84	72.2	80.68	58.93	143.3	93.59	67.29	15.62	108.6	0	58.66	81.74	72.61	129.61	60.51	143.6	130.2	K04422//mitogen-activated protein kinase kinase kinase 13 [EC:2.7.11.25]	GO:0000166//nucleotide binding;GO:0140096//catalytic activity, acting on a protein;GO:1901265//nucleoside phosphate binding;GO:0005488//binding;GO:0016773//phosphotransferase activity, alcohol group as acceptor;GO:0016301//kinase activity;GO:0035639//purine ribonucleoside triphosphate binding;GO:0005524//ATP binding;GO:0003824//catalytic activity;GO:0016772//transferase activity, transferring pho…			XP_023924371.1|0.0e+00|uncharacterized protein LOC112035774 [Quercus suber]	12	0.772298
isoform_131697	78.33	114.63	135.92	55.02	37.68	50.17	25.78	19.95	33.04	15.86	30.31	31.35	42.64	24.69	76.56	53.42	65.04	62.6	K05582//NAD(P)H-quinone oxidoreductase subunit K [EC:7.1.1.2]+ko01100//Metabolic pathways+ko00190//Oxidative phosphorylation	GO:0017144//drug metabolic process;GO:0006811//ion transport;GO:0006810//transport;GO:0009058//biosynthetic process;GO:0009165//nucleotide biosynthetic process;GO:0071704//organic substance metabolic process;GO:0009127//purine nucleoside monophosphate biosynthetic process;GO:0046483//heterocycle metabolic process;GO:0009117//nucleotide metabolic process;GO:0006793//phosphorus metabolic process;GO…			RDY14683.1|1.9e-131|ATP synthase subunit beta, chloroplastic, partial [Mucuna pruriens]	12	0.544193
isoform_1318	22.56	34.43	20.9	14.77	10.79	6.04	26.49	2.33	1.08	5.68	0.53	9.65	16.89	14.12	21.17	26.12	32.42	19.65	K04733//interleukin-1 receptor-associated kinase 4 [EC:2.7.11.1];K20718//LRR receptor-like serine/threonine-protein kinase ERECTA [EC:2.7.11.1]+ko04016//MAPK signaling pathway - plant	GO:0016020//membrane;GO:0016021//integral component of membrane;GO:0044425//membrane part;GO:0031224//intrinsic component of membrane;GO:0140096//catalytic activity, acting on a protein;GO:0005524//ATP binding;GO:0017076//purine nucleotide binding;GO:0016772//transferase activity, transferring phosphorus-containing groups;GO:1901265//nucleoside phosphate binding;GO:0097367//carbohydrate derivativ…			XP_002271860.1|0.0e+00|PREDICTED: probable LRR receptor-like serine/threonine-protein kinase At1g63430 [Vitis vinifera]	12	0.997673
isoform_13248	32.65	39.43	25.47	27.01	13.43	16.95	19.49	6.82	0.69	7.32	0	13.18	25.18	22.56	22.74	27.48	25.3	28.53	K00611//ornithine carbamoyltransferase [EC:2.1.3.3]+ko00220//Arginine biosynthesis+ko01230//Biosynthesis of amino acids+ko01100//Metabolic pathways+ko01110//Biosynthesis of secondary metabolites	GO:0019240//citrulline biosynthetic process;GO:0044283//small molecule biosynthetic process;GO:0008152//metabolic process;GO:0009084//glutamine family amino acid biosynthetic process;GO:0006520//cellular amino acid metabolic process;GO:0008652//cellular amino acid biosynthetic process;GO:0009058//biosynthetic process;GO:0044281//small molecule metabolic process;GO:0016053//organic acid biosynthet…			XP_002281919.1|2.9e-179|PREDICTED: ornithine carbamoyltransferase, chloroplastic [Vitis vinifera]	12	0.964897
isoform_13256	201.18	100.68	139.47	75.39	7.65	27.79	35.66	5.25	17.49	88.61	8.46	57.77	79.85	101.51	131.52	126.2	57.51	105.81	K10256//omega-6 fatty acid desaturase / acyl-lipid omega-6 desaturase (Delta-12 desaturase) [EC:1.14.19.6 1.14.19.22]+ko01212//Fatty acid metabolism+ko01040//Biosynthesis of unsaturated fatty acids	GO:0071704//organic substance metabolic process;GO:0008152//metabolic process;GO:0044238//primary metabolic process;GO:0006629//lipid metabolic process;GO:0016021//integral component of membrane;GO:0016020//membrane;GO:0031224//intrinsic component of membrane;GO:0044425//membrane part;GO:0016717//oxidoreductase activity, acting on paired donors, with oxidation of a pair of donors resulting in the…			ADK47520.1|5.8e-202|microsomal oleic acid desaturase [Wrightia tinctoria]	12	0.617893
isoform_13281	31.84	32.38	30.92	25.14	22.21	22.91	13.75	9.46	6.08	7.93	5.44	9.96	24.26	22.28	30.37	42.58	36.39	32.99	K05605//3-hydroxyisobutyryl-CoA hydrolase [EC:3.1.2.4]+ko00410//beta-Alanine metabolism+ko00280//Valine, leucine and isoleucine degradation+ko00640//Propanoate metabolism+ko01100//Metabolic pathways+ko01200//Carbon metabolism	GO:0016790//thiolester hydrolase activity;GO:0003824//catalytic activity;GO:0016289//CoA hydrolase activity;GO:0016787//hydrolase activity;GO:0016788//hydrolase activity, acting on ester bonds;GO:0003860//3-hydroxyisobutyryl-CoA hydrolase activity;GO:0016853//isomerase activity;			XP_002264742.1|8.0e-175|PREDICTED: 3-hydroxyisobutyryl-CoA hydrolase 1 isoform X1 [Vitis vinifera]	12	0.972593
isoform_13315	80.93	92.11	59.38	57.81	28.27	42.82	33.26	18.97	25.1	13.73	3.48	18.14	26.92	21.47	55.28	64.2	70.48	31.29		GO:0044444//cytoplasmic part;GO:0043229//intracellular organelle;GO:0043231//intracellular membrane-bounded organelle;GO:0005737//cytoplasm;GO:0005623//cell;GO:0044425//membrane part;GO:0043226//organelle;GO:0005783//endoplasmic reticulum;GO:0031224//intrinsic component of membrane;GO:0044424//intracellular part;GO:0016021//integral component of membrane;GO:0044464//cell part;GO:0016020//membrane…			XP_010651413.1|1.0e-129|PREDICTED: uncharacterized protein LOC100262157 isoform X1 [Vitis vinifera]	12	0.584182
isoform_133195	10.97	36.59	27.13	11.38	9.99	3.51	0	14.21	3.6	9.33	5.73	0	35.98	0	32.63	0	33.39	27.87	K11838//ubiquitin carboxyl-terminal hydrolase 7 [EC:3.4.19.12]	GO:0044237//cellular metabolic process;GO:0051603//proteolysis involved in cellular protein catabolic process;GO:1901565//organonitrogen compound catabolic process;GO:0006464//cellular protein modification process;GO:0044260//cellular macromolecule metabolic process;GO:0009987//cellular process;GO:0071704//organic substance metabolic process;GO:0006508//proteolysis;GO:0009056//catabolic process;G…			XP_010653226.1|0.0e+00|PREDICTED: ubiquitin carboxyl-terminal hydrolase 12 isoform X2 [Vitis vinifera]	12	0.884247
isoform_1335	65.06	27.95	28.51	25.35	21.18	17.75	30.67	7.99	5.05	18.72	6.86	9.17	43	25.54	46.46	30.95	30.57	34.89	K03234//elongation factor 2	GO:0003924//GTPase activity;GO:0003723//RNA binding;GO:0032561//guanyl ribonucleotide binding;GO:0016787//hydrolase activity;GO:0016817//hydrolase activity, acting on acid anhydrides;GO:0043167//ion binding;GO:0005488//binding;GO:0097367//carbohydrate derivative binding;GO:0005525//GTP binding;GO:0016818//hydrolase activity, acting on acid anhydrides, in phosphorus-containing anhydrides;GO:001646…			KDO46717.1|0.0e+00|hypothetical protein CISIN_1g003165mg [Citrus sinensis]	12	0.916342
isoform_13373	86.85	195.99	49.93	64.56	22.69	38.67	30.6	19.64	34.54	36.05	14.16	26	77.95	65.32	92.32	98.58	121.58	80.97	K20547//basic endochitinase B [EC:3.2.1.14]+ko04016//MAPK signaling pathway - plant+ko00520//Amino sugar and nucleotide sugar metabolism+ko01100//Metabolic pathways	GO:0006807//nitrogen compound metabolic process;GO:1901564//organonitrogen compound metabolic process;GO:1901135//carbohydrate derivative metabolic process;GO:0046348//amino sugar catabolic process;GO:0044238//primary metabolic process;GO:1901072//glucosamine-containing compound catabolic process;GO:0006026//aminoglycan catabolic process;GO:0042737//drug catabolic process;GO:0016998//cell wall ma…			XP_021613042.1|1.2e-159|chitinase-like protein 1 [Manihot esculenta]	12	0.904934
isoform_13414	74.43	127.13	77.75	60.49	69.59	70.23	39.22	32.44	3.33	26.77	5.91	36.75	61.27	63.35	97.8	104.93	117.26	88.32	K00122//formate dehydrogenase [EC:1.17.1.9]+ko01100//Metabolic pathways+ko01200//Carbon metabolism+ko00630//Glyoxylate and dicarboxylate metabolism	GO:0072329//monocarboxylic acid catabolic process;GO:0071704//organic substance metabolic process;GO:0016999//antibiotic metabolic process;GO:0017001//antibiotic catabolic process;GO:0016054//organic acid catabolic process;GO:0044282//small molecule catabolic process;GO:0032787//monocarboxylic acid metabolic process;GO:0043436//oxoacid metabolic process;GO:0042737//drug catabolic process;GO:00081…			XP_022873455.1|3.7e-201|formate dehydrogenase, mitochondrial [Olea europaea var. sylvestris]	12	0.985735
isoform_134674	45.72	49.72	44.79	35.12	36.04	22.12	42.74	13.82	5.96	33.33	0	25.85	35.7	0.68	56.87	41.88	38.07	29.54	K03178//ubiquitin-activating enzyme E1 [EC:6.2.1.45]+ko04120//Ubiquitin mediated proteolysis	GO:0044237//cellular metabolic process;GO:0044238//primary metabolic process;GO:0008152//metabolic process;GO:0044260//cellular macromolecule metabolic process;GO:0043170//macromolecule metabolic process;GO:0006464//cellular protein modification process;GO:0044267//cellular protein metabolic process;GO:0019538//protein metabolic process;GO:0006807//nitrogen compound metabolic process;GO:1901564//…			XP_010653400.1|0.0e+00|PREDICTED: ubiquitin-activating enzyme E1 2 isoform X1 [Vitis vinifera]	12	0.735203
isoform_135013	56.47	25.87	39.57	12.83	6.35	7.14	7.56	27.84	11.21	8.99	11.97	11.14	15.25	24.55	22.79	13.11	27.21	50.54	K03881//NADH-ubiquinone oxidoreductase chain 4 [EC:7.1.1.2]+ko01100//Metabolic pathways+ko00190//Oxidative phosphorylation	GO:0045333//cellular respiration;GO:0017144//drug metabolic process;GO:0044237//cellular metabolic process;GO:0009141//nucleoside triphosphate metabolic process;GO:0055086//nucleobase-containing small molecule metabolic process;GO:0009199//ribonucleoside triphosphate metabolic process;GO:0022904//respiratory electron transport chain;GO:0006119//oxidative phosphorylation;GO:1901135//carbohydrate d…			BAD83480.2|4.3e-91|NADH dehydrogenase subunit 4 (mitochondrion) [Nicotiana tabacum]	12	0.749293
isoform_13504	40.36	94.53	28.15	14.08	9.89	4.79	50.19	4.39	0	12.83	0	17.7	15.74	26.5	84.83	63.7	67.3	25.58	K15631//molybdenum cofactor sulfurtransferase [EC:2.8.1.9]+ko00790//Folate biosynthesis	GO:0003824//catalytic activity;			PSS07667.1|3.2e-176|Molybdenum cofactor sulfurase [Actinidia chinensis var. chinensis]	12	0.759819
isoform_13558	23.43	36.83	26.09	22.88	8.04	9.16	11.93	4.91	8.48	8.91	0	6.27	24.11	15.38	16.32	25.98	25	27.8	K00026//malate dehydrogenase [EC:1.1.1.37]+ko00020//Citrate cycle (TCA cycle)+ko01100//Metabolic pathways+ko01110//Biosynthesis of secondary metabolites+ko00710//Carbon fixation in photosynthetic organisms+ko00620//Pyruvate metabolism+ko00270//Cysteine and methionine metabolism+ko01200//Carbon metabolism+ko00630//Glyoxylate and dicarboxylate metabolism	GO:0009987//cellular process;GO:0016999//antibiotic metabolic process;GO:0005975//carbohydrate metabolic process;GO:0006101//citrate metabolic process;GO:0044237//cellular metabolic process;GO:0019752//carboxylic acid metabolic process;GO:0006099//tricarboxylic acid cycle;GO:0006091//generation of precursor metabolites and energy;GO:0043436//oxoacid metabolic process;GO:0071704//organic substance…			XP_002263670.3|5.7e-186|PREDICTED: malate dehydrogenase, glyoxysomal isoform X1 [Vitis vinifera]	12	0.984728
isoform_13562	26.42	32.07	22.01	25.78	13.42	14.93	11.68	9.15	1.83	6.19	0	10.8	12.28	18.5	22.72	29.01	29.19	29.5	K04382//serine/threonine-protein phosphatase 2A catalytic subunit [EC:3.1.3.16]+ko04136//Autophagy - other+ko03015//mRNA surveillance pathway	GO:0004721//phosphoprotein phosphatase activity;GO:0016791//phosphatase activity;GO:0140096//catalytic activity, acting on a protein;GO:0016788//hydrolase activity, acting on ester bonds;GO:0016787//hydrolase activity;GO:0042578//phosphoric ester hydrolase activity;GO:0003824//catalytic activity;			ANC98508.1|1.5e-183|protein phosphatase 2A, partial [Paeonia suffruticosa]	12	0.999642
isoform_136092	43.55	42.37	29.84	18.85	13.42	15.81	20.02	4.37	2.4	10.43	1.12	8.47	48.2	21.7	40.39	33.71	43.81	36.67		GO:0009987//cellular process;GO:0034975//protein folding in endoplasmic reticulum;GO:0006457//protein folding;GO:0043226//organelle;GO:0044446//intracellular organelle part;GO:0012505//endomembrane system;GO:0016021//integral component of membrane;GO:0044424//intracellular part;GO:0005623//cell;GO:0005783//endoplasmic reticulum;GO:0016020//membrane;GO:0005737//cytoplasm;GO:0098827//endoplasmic re…			XP_002284012.1|0.0e+00|PREDICTED: ER membrane protein complex subunit 1 [Vitis vinifera]	12	0.942287
isoform_136147	37.37	40.71	22.87	17.56	31.85	0.12	14.31	11.05	1.95	11.61	1.96	16.21	20.18	29.92	22.32	42.39	18.37	46.23	K01872//alanyl-tRNA synthetase [EC:6.1.1.7]+ko00970//Aminoacyl-tRNA biosynthesis	GO:0043603//cellular amide metabolic process;GO:0046483//heterocycle metabolic process;GO:1901564//organonitrogen compound metabolic process;GO:0044267//cellular protein metabolic process;GO:0044238//primary metabolic process;GO:0006418//tRNA aminoacylation for protein translation;GO:0006396//RNA processing;GO:0006139//nucleobase-containing compound metabolic process;GO:0043043//peptide biosynthe…			XP_023893788.1|0.0e+00|alanine--tRNA ligase isoform X1 [Quercus suber]	12	0.995425
isoform_136155	35.72	22.65	19.7	23.64	11.86	18.67	13.44	9.31	4.33	10.15	1.15	8.27	23.35	22.55	19.62	23.06	19.65	23.14	K23025//H+-translocating diphosphatase [EC:7.1.3.1]	GO:0098662//inorganic cation transmembrane transport;GO:0034220//ion transmembrane transport;GO:0051234//establishment of localization;GO:0098660//inorganic ion transmembrane transport;GO:1902600//proton transmembrane transport;GO:0006810//transport;GO:0055085//transmembrane transport;GO:0051179//localization;GO:0098655//cation transmembrane transport;GO:0015672//monovalent inorganic cation trans…			XP_020526900.1|0.0e+00|pyrophosphate-energized membrane proton pump 2 isoform X1 [Amborella trichopoda]	12	0.839133
isoform_136180	44.43	40.59	33.06	36.24	23.45	21.01	23.3	11.36	6.16	19.19	3.06	16.01	32.29	29.89	37.45	38.14	37.08	36.89	K12391//AP-1 complex subunit gamma-1	GO:0033036//macromolecule localization;GO:0015031//protein transport;GO:0006886//intracellular protein transport;GO:0015833//peptide transport;GO:0045184//establishment of protein localization;GO:0071705//nitrogen compound transport;GO:0034613//cellular protein localization;GO:0051234//establishment of localization;GO:0016192//vesicle-mediated transport;GO:0046907//intracellular transport;GO:0071…			PSR84852.1|0.0e+00|AP-1 complex subunit gamma-2 like [Actinidia chinensis var. chinensis]	12	0.994951
isoform_136296	43.7	86.48	47.79	55.46	29.72	15.72	29.31	8.96	2.21	14.81	0.34	7.62	30.91	33.19	65.3	61.8	77.25	45.93	K17267//coatomer subunit gamma	GO:0008104//protein localization;GO:0006810//transport;GO:0006891//intra-Golgi vesicle-mediated transport;GO:0006886//intracellular protein transport;GO:0070727//cellular macromolecule localization;GO:0046903//secretion;GO:0051649//establishment of localization in cell;GO:0009987//cellular process;GO:0002790//peptide secretion;GO:0033036//macromolecule localization;GO:0006888//ER to Golgi vesicle…			GAV85969.1|0.0e+00|Adaptin_N domain-containing protein/Gamma-COP domain-containing protein [Cephalotus follicularis]	12	0.999634
isoform_136354	55.8	49.52	32.4	52.97	24.52	24.08	19.75	32.87	5.01	19.72	5.78	12.69	38.23	47.89	45.83	47.15	40.02	39.99	K09489//heat shock 70kDa protein 4	GO:0097367//carbohydrate derivative binding;GO:0008144//drug binding;GO:0005488//binding;GO:0043168//anion binding;GO:0097159//organic cyclic compound binding;GO:0017076//purine nucleotide binding;GO:1901265//nucleoside phosphate binding;GO:0032559//adenyl ribonucleotide binding;GO:0000166//nucleotide binding;GO:0030554//adenyl nucleotide binding;GO:0043167//ion binding;GO:0032555//purine ribonuc…			PON35160.1|0.0e+00|Heat shock protein 70 family [Trema orientale]	12	0.8726
isoform_136362	17.49	58.42	32.6	26.42	19.15	12.49	28.15	7.79	3.6	9.15	1.22	9.42	21.15	24.01	31.54	31.66	33.61	41.38	K12580//CCR4-NOT transcription complex subunit 3+ko03018//RNA degradation	GO:0031327//negative regulation of cellular biosynthetic process;GO:0010629//negative regulation of gene expression;GO:0051252//regulation of RNA metabolic process;GO:0010556//regulation of macromolecule biosynthetic process;GO:0048519//negative regulation of biological process;GO:0019219//regulation of nucleobase-containing compound metabolic process;GO:0031326//regulation of cellular biosynthet…			XP_010653834.1|0.0e+00|PREDICTED: CCR4-NOT transcription complex subunit 3 isoform X1 [Vitis vinifera]	12	0.999341
isoform_13687	100.72	78.09	73.67	65.56	39.35	47.38	24.27	25.5	15.49	28.62	7.6	19.76	47.43	40.62	59.58	75.92	68.56	56.79	K03953//NADH dehydrogenase (ubiquinone) 1 alpha subcomplex subunit 9+ko01100//Metabolic pathways+ko00190//Oxidative phosphorylation	GO:1901661//quinone metabolic process;GO:0009987//cellular process;GO:0006744//ubiquinone biosynthetic process;GO:0044249//cellular biosynthetic process;GO:1901004//ubiquinone-6 metabolic process;GO:1901006//ubiquinone-6 biosynthetic process;GO:0008152//metabolic process;GO:0006743//ubiquinone metabolic process;GO:0044281//small molecule metabolic process;GO:0042180//cellular ketone metabolic pro…			XP_002271401.1|2.1e-201|PREDICTED: NADH dehydrogenase [ubiquinone] 1 alpha subcomplex subunit 9, mitochondrial [Vitis vinifera]	12	0.958652
isoform_13710	13.56	26.36	21.38	27.27	16.09	13.34	0.01	10.33	9.58	6.99	0	11.59	20.31	11.59	11.42	33.45	27.9	19.72	K02148//V-type H+-transporting ATPase subunit C+ko04145//Phagosome+ko01100//Metabolic pathways+ko00190//Oxidative phosphorylation	GO:0090662//ATP hydrolysis coupled transmembrane transport;GO:0015988//energy coupled proton transmembrane transport, against electrochemical gradient;GO:0048589//developmental growth;GO:0009826//unidimensional cell growth;GO:0006811//ion transport;GO:0016049//cell growth;GO:0032502//developmental process;GO:0055085//transmembrane transport;GO:0099131//ATP hydrolysis coupled ion transmembrane tra…			XP_008231040.1|6.1e-193|PREDICTED: V-type proton ATPase subunit C [Prunus mume]	12	0.797569
isoform_13807	48.56	45.71	27.23	30.51	17.04	31.85	16.47	10.51	6.44	14.3	4.41	14.38	21.23	19.58	35.11	36.05	56.66	48.39	K00134//glyceraldehyde 3-phosphate dehydrogenase [EC:1.2.1.12]+ko00010//Glycolysis / Gluconeogenesis+ko01230//Biosynthesis of amino acids+ko01100//Metabolic pathways+ko01110//Biosynthesis of secondary metabolites+ko00710//Carbon fixation in photosynthetic organisms+ko01200//Carbon metabolism	GO:0006807//nitrogen compound metabolic process;GO:0044248//cellular catabolic process;GO:0016310//phosphorylation;GO:0055086//nucleobase-containing small molecule metabolic process;GO:0044271//cellular nitrogen compound biosynthetic process;GO:0042866//pyruvate biosynthetic process;GO:0009156//ribonucleoside monophosphate biosynthetic process;GO:0005975//carbohydrate metabolic process;GO:0009167…			XP_002511235.1|6.5e-182|glyceraldehyde-3-phosphate dehydrogenase, cytosolic [Ricinus communis]	12	0.997297
isoform_1395	35.71	52.88	50.56	17.79	18.96	31.65	20.07	12.18	3.36	15.57	0	9.15	0.03	22.46	42.79	37.47	55.71	22.91	K00249//acyl-CoA dehydrogenase [EC:1.3.8.7]+ko00410//beta-Alanine metabolism+ko00280//Valine, leucine and isoleucine degradation+ko00640//Propanoate metabolism+ko01100//Metabolic pathways+ko01110//Biosynthesis of secondary metabolites+ko01212//Fatty acid metabolism+ko00071//Fatty acid degradation+ko01200//Carbon metabolism	GO:0050662//coenzyme binding;GO:0043168//anion binding;GO:0005488//binding;GO:1901363//heterocyclic compound binding;GO:0000166//nucleotide binding;GO:0036094//small molecule binding;GO:1901265//nucleoside phosphate binding;GO:0048037//cofactor binding;GO:0016491//oxidoreductase activity;GO:0003824//catalytic activity;GO:0043167//ion binding;GO:0097159//organic cyclic compound binding;GO:0016627/…			XP_007225272.1|0.0e+00|probable acyl-CoA dehydrogenase IBR3 isoform X1 [Prunus persica]	12	0.975769
isoform_13969	183.16	593.49	498.46	214.5	82.8	50.97	185.61	13.75	2.84	21.69	0	109.18	100.51	103.88	409.41	379.93	685.93	653.14		GO:0016021//integral component of membrane;GO:0016020//membrane;GO:0044425//membrane part;GO:0031224//intrinsic component of membrane;			XP_021687567.1|1.7e-25|UPF0496 protein At2g18630 [Hevea brasiliensis]	12	0.868822
isoform_13990	28.76	24.7	31.31	26.11	18.94	22.84	16.38	11.16	8.68	8.57	0.63	10.11	21.49	22.41	34.64	32	29.5	30.83	K12606//CCR4-NOT transcription complex subunit 9+ko03018//RNA degradation				XP_011047538.1|3.5e-164|PREDICTED: cell differentiation protein RCD1 homolog isoform X2 [Populus euphratica]	12	0.743085
isoform_14068	30.95	30.08	24.4	42.91	11.35	18.31	17.46	4.09	3.39	24.08	2.06	14.63	5.98	19.78	12.6	49.14	30.6	24.76	K03115//casein kinase II subunit beta+ko04712//Circadian rhythm - plant+ko03008//Ribosome biogenesis in eukaryotes	GO:0044424//intracellular part;GO:0044464//cell part;GO:0032991//protein-containing complex;GO:0005622//intracellular;GO:0005623//cell;GO:0005956//protein kinase CK2 complex;GO:0098772//molecular function regulator;GO:0003824//catalytic activity;GO:0019887//protein kinase regulator activity;GO:0016301//kinase activity;GO:0016740//transferase activity;GO:0016772//transferase activity, transferring…			XP_010274529.1|7.1e-149|PREDICTED: casein kinase II subunit beta-1 [Nelumbo nucifera]	12	0.902537
isoform_142205	52.01	27.36	26.77	21.1	20.72	16.92	23.75	6.58	1.88	18.45	1.16	7.68	41.35	24.95	28.91	31.7	24.86	34.96	K03234//elongation factor 2	GO:1901363//heterocyclic compound binding;GO:0016818//hydrolase activity, acting on acid anhydrides, in phosphorus-containing anhydrides;GO:0003824//catalytic activity;GO:0003746//translation elongation factor activity;GO:0016817//hydrolase activity, acting on acid anhydrides;GO:0043167//ion binding;GO:0036094//small molecule binding;GO:0097367//carbohydrate derivative binding;GO:0043168//anion b…			PIA33550.1|9.5e-220|hypothetical protein AQUCO_04100172v1 [Aquilegia coerulea]	12	0.753267
isoform_14423	41.43	67.04	35.77	23.96	11.25	12.46	14.79	7.11	10.65	7.21	3.16	7.77	23.98	29.09	39.64	51.63	41.92	38.52	K01307//gamma-glutamyl hydrolase [EC:3.4.19.9]+ko00790//Folate biosynthesis	GO:0051186//cofactor metabolic process;GO:0006725//cellular aromatic compound metabolic process;GO:0043436//oxoacid metabolic process;GO:0006732//coenzyme metabolic process;GO:0006082//organic acid metabolic process;GO:0006575//cellular modified amino acid metabolic process;GO:0006807//nitrogen compound metabolic process;GO:0034641//cellular nitrogen compound metabolic process;GO:0006760//folic a…			CBI20168.3|5.8e-175|unnamed protein product, partial [Vitis vinifera]	12	0.996938
isoform_14433	121.91	0.65	104.08	58.05	41.81	53.66	19.31	46.35	16.81	45.93	10.87	40.03	63.33	42.02	61.03	109.13	110.08	33.47	K01648//ATP citrate (pro-S)-lyase [EC:2.3.3.8]+ko00020//Citrate cycle (TCA cycle)+ko01100//Metabolic pathways+ko01110//Biosynthesis of secondary metabolites	GO:0005488//binding;GO:0043168//anion binding;GO:0097367//carbohydrate derivative binding;GO:0032553//ribonucleotide binding;GO:0008144//drug binding;GO:0032559//adenyl ribonucleotide binding;GO:0017076//purine nucleotide binding;GO:0043167//ion binding;GO:0005524//ATP binding;GO:0032555//purine ribonucleotide binding;GO:0036094//small molecule binding;GO:0035639//purine ribonucleoside triphospha…			XP_027160528.1|1.1e-218|ATP-citrate synthase alpha chain protein 2 [Coffea eugenioides]	12	0.639941
isoform_14507	35.9	27.84	25.22	22.9	16.35	21.18	19.85	6.29	5.39	9.05	5.52	12.76	24.69	16.77	27.69	31.64	30.17	25.24	K22989//integral membrane protein GPR137	GO:0031224//intrinsic component of membrane;GO:0044425//membrane part;GO:0016020//membrane;GO:0016021//integral component of membrane;			XP_006449051.1|1.3e-142|tobamovirus multiplication protein 1 isoform X1 [Citrus clementina]	12	0.997108
isoform_14563	73.97	37.85	24.16	50.52	28.3	34.1	27.72	23.05	12.95	34.09	5.38	29.79	53.28	51.81	51.84	82.46	79	24.58		GO:0044425//membrane part;GO:0031224//intrinsic component of membrane;GO:0016020//membrane;GO:0016021//integral component of membrane;			XP_002279985.1|1.4e-152|PREDICTED: uncharacterized protein LOC100253796 [Vitis vinifera]	12	0.655019
isoform_14659	41.07	19.11	26.38	12.06	9.32	18.55	12.72	7.24	8.18	6.72	1.8	9.68	14.55	9.88	23.75	28.88	24.66	27.38	K00222//Delta14-sterol reductase [EC:1.3.1.70]+ko01100//Metabolic pathways+ko01110//Biosynthesis of secondary metabolites+ko00100//Steroid biosynthesis	GO:0006694//steroid biosynthetic process;GO:0044238//primary metabolic process;GO:0071704//organic substance metabolic process;GO:1901576//organic substance biosynthetic process;GO:0006629//lipid metabolic process;GO:1901362//organic cyclic compound biosynthetic process;GO:0009058//biosynthetic process;GO:1901617//organic hydroxy compound biosynthetic process;GO:0008152//metabolic process;GO:1901…			XP_002283576.1|2.2e-187|PREDICTED: delta(14)-sterol reductase isoform X1 [Vitis vinifera]	12	0.999208
isoform_1473	33.32	24.41	30.61	13.18	23.43	12.21	13.6	9.6	1.72	4.8	0.92	9.32	29.74	21.38	17.66	31.37	20.98	15.6	K00615//transketolase [EC:2.2.1.1]+ko00030//Pentose phosphate pathway+ko01230//Biosynthesis of amino acids+ko01100//Metabolic pathways+ko01110//Biosynthesis of secondary metabolites+ko00710//Carbon fixation in photosynthetic organisms+ko01200//Carbon metabolism	GO:0019362//pyridine nucleotide metabolic process;GO:0006733//oxidoreduction coenzyme metabolic process;GO:0006753//nucleoside phosphate metabolic process;GO:0046496//nicotinamide nucleotide metabolic process;GO:0019637//organophosphate metabolic process;GO:0006098//pentose-phosphate shunt;GO:0006732//coenzyme metabolic process;GO:0051156//glucose 6-phosphate metabolic process;GO:0044281//small m…			XP_002266494.2|0.0e+00|PREDICTED: transketolase, chloroplastic [Vitis vinifera]	12	0.473773
isoform_14780	11.64	30.17	12.2	21.7	2.63	9.2	5.46	4.88	6.05	6.43	0.9	4.15	16.26	14.72	14.89	22.25	31.29	15.97	K20547//basic endochitinase B [EC:3.2.1.14]+ko04016//MAPK signaling pathway - plant+ko00520//Amino sugar and nucleotide sugar metabolism+ko01100//Metabolic pathways	GO:0071704//organic substance metabolic process;GO:1901136//carbohydrate derivative catabolic process;GO:0006040//amino sugar metabolic process;GO:1901071//glucosamine-containing compound metabolic process;GO:0008152//metabolic process;GO:0044238//primary metabolic process;GO:1901575//organic substance catabolic process;GO:0044260//cellular macromolecule metabolic process;GO:0009056//catabolic pr…			XP_021613042.1|1.1e-159|chitinase-like protein 1 [Manihot esculenta]	12	0.989115
isoform_14791	49.82	59.26	32.64	18.87	22.22	13.57	19.3	8.09	10.66	18.91	0	22.81	59.24	23.31	20.27	110.84	55.38	67.47	K01661//naphthoate synthase [EC:4.1.3.36]+ko00130//Ubiquinone and other terpenoid-quinone biosynthesis+ko01100//Metabolic pathways+ko01110//Biosynthesis of secondary metabolites	GO:1901663//quinone biosynthetic process;GO:0009058//biosynthetic process;GO:0009234//menaquinone biosynthetic process;GO:1901576//organic substance biosynthetic process;GO:1901661//quinone metabolic process;GO:0009987//cellular process;GO:0009108//coenzyme biosynthetic process;GO:0044237//cellular metabolic process;GO:0044249//cellular biosynthetic process;GO:0044283//small molecule biosynthetic…			PON44836.1|1.1e-159|1,4-Dihydroxy-2-naphthoyl-CoA synthase [Parasponia andersonii]	12	0.920067
isoform_14924	72.74	81.42	117.05	1.45	38.92	43	54.5	19.56	17.02	75.06	11.14	52.78	36.44	29.28	71.82	79.33	57.63	70.25	K00797//spermidine synthase [EC:2.5.1.16]+ko00410//beta-Alanine metabolism+ko00330//Arginine and proline metabolism+ko01100//Metabolic pathways+ko00270//Cysteine and methionine metabolism+ko00480//Glutathione metabolism	GO:0008152//metabolic process;GO:1901576//organic substance biosynthetic process;GO:0009987//cellular process;GO:0006595//polyamine metabolic process;GO:1901564//organonitrogen compound metabolic process;GO:0009309//amine biosynthetic process;GO:0071704//organic substance metabolic process;GO:0006596//polyamine biosynthetic process;GO:0006576//cellular biogenic amine metabolic process;GO:0044237/…			XP_006438425.1|7.3e-167|spermidine synthase 1 [Citrus clementina]	12	0.880262
isoform_14942	41.28	45.16	22.37	25.52	24.43	15.35	14.75	8.08	0	0	0	20.36	19.09	20.67	34.11	38.09	39.65	33.99	K05610//ubiquitin carboxyl-terminal hydrolase L5 [EC:3.4.19.12]	GO:0044238//primary metabolic process;GO:0044248//cellular catabolic process;GO:0036211//protein modification process;GO:0044237//cellular metabolic process;GO:1901575//organic substance catabolic process;GO:0044257//cellular protein catabolic process;GO:0019941//modification-dependent protein catabolic process;GO:0006508//proteolysis;GO:1901564//organonitrogen compound metabolic process;GO:00081…			XP_021892003.1|1.5e-164|ubiquitin carboxyl-terminal hydrolase 2 [Carica papaya]	12	0.996377
isoform_15009	498.65	643.49	443.53	270.14	320.41	370.18	293.54	470.95	354.84	254.64	176.93	204.43	492.66	483.27	451.74	504.81	517.67	420.56	K01373//cathepsin F [EC:3.4.22.41]	GO:0003824//catalytic activity;GO:0016787//hydrolase activity;GO:0008234//cysteine-type peptidase activity;GO:0008233//peptidase activity;GO:0140096//catalytic activity, acting on a protein;GO:0070011//peptidase activity, acting on L-amino acid peptides;			NP_001267989.1|1.2e-174|cysteine protease precursor [Vitis vinifera]	12	0.579971
isoform_15065	192.65	185.55	144.49	152.38	70.38	127.28	77.63	68.39	34.14	51.27	18.05	56.06	112.76	100.25	150.16	187.12	145	111.86	K02136//F-type H+-transporting ATPase subunit gamma+ko01100//Metabolic pathways+ko00190//Oxidative phosphorylation	GO:0044249//cellular biosynthetic process;GO:0034220//ion transmembrane transport;GO:0046390//ribose phosphate biosynthetic process;GO:0051179//localization;GO:0051234//establishment of localization;GO:0017144//drug metabolic process;GO:0009150//purine ribonucleotide metabolic process;GO:0071704//organic substance metabolic process;GO:0006163//purine nucleotide metabolic process;GO:0009123//nucle…			XP_008374627.1|8.3e-155|PREDICTED: ATP synthase subunit gamma, mitochondrial-like [Malus domestica]	12	0.954151
isoform_15097	63.48	75.29	55.19	52.28	30.21	30.18	10.46	36.61	30.96	33.45	32.35	22.09	30.2	38.71	44.52	53.62	50.04	51.31	K00010//myo-inositol 2-dehydrogenase / D-chiro-inositol 1-dehydrogenase [EC:1.1.1.18 1.1.1.369]+ko01100//Metabolic pathways+ko00562//Inositol phosphate metabolism	GO:0016491//oxidoreductase activity;GO:0003824//catalytic activity;			XP_022134449.1|3.3e-159|uncharacterized oxidoreductase At4g09670-like [Momordica charantia]	12	0.565108
isoform_15266	28.9	45.74	8.19	20.12	13.38	11.48	8.97	5.53	0.86	11.87	0.79	12.11	20.14	10.47	4.57	39.84	34.84	33.22	K09377//cysteine and glycine-rich protein	GO:0043167//ion binding;GO:0005488//binding;GO:0043169//cation binding;GO:0046872//metal ion binding;	LIM		XP_022939310.1|5.2e-101|LIM domain-containing protein WLIM2b [Cucurbita moschata]	12	0.979837
isoform_15373	581.84	528.69	502.98	504.01	239.12	535.18	234.84	419.59	227.63	319.36	72.49	228.96	448.47	197.09	384.14	454.5	481.6	455.13	K00134//glyceraldehyde 3-phosphate dehydrogenase [EC:1.2.1.12]+ko00010//Glycolysis / Gluconeogenesis+ko01230//Biosynthesis of amino acids+ko01100//Metabolic pathways+ko01110//Biosynthesis of secondary metabolites+ko00710//Carbon fixation in photosynthetic organisms+ko01200//Carbon metabolism	GO:0046031//ADP metabolic process;GO:0009127//purine nucleoside monophosphate biosynthetic process;GO:0018130//heterocycle biosynthetic process;GO:0032787//monocarboxylic acid metabolic process;GO:0009259//ribonucleotide metabolic process;GO:0055086//nucleobase-containing small molecule metabolic process;GO:0072330//monocarboxylic acid biosynthetic process;GO:0006732//coenzyme metabolic process;G…			XP_002511235.1|6.0e-182|glyceraldehyde-3-phosphate dehydrogenase, cytosolic [Ricinus communis]	12	0.779357
isoform_15428	27.3	19.98	35.04	18.13	4.76	10.48	10.82	2.82	3.18	6.84	2.58	4.14	15.78	15.54	22.02	28.99	18.38	26.62	K01358//ATP-dependent Clp protease, protease subunit [EC:3.4.21.92]	GO:0003824//catalytic activity;GO:0140096//catalytic activity, acting on a protein;GO:0004252//serine-type endopeptidase activity;GO:0008233//peptidase activity;GO:0004175//endopeptidase activity;GO:0070011//peptidase activity, acting on L-amino acid peptides;GO:0008236//serine-type peptidase activity;GO:0016787//hydrolase activity;GO:0017171//serine hydrolase activity;			XP_021669557.1|1.4e-106|ATP-dependent Clp protease proteolytic subunit 2, mitochondrial [Hevea brasiliensis]	12	0.96
isoform_15465	28.56	29.58	77.52	17.19	31.15	10.43	40.38	3.2	4.95	13.8	0	4.19	24.16	18.79	46.81	48.77	58.97	16.25					XP_003634392.1|3.7e-46|PREDICTED: uncharacterized protein LOC100249003 [Vitis vinifera]	12	0.385231
isoform_15490	73.72	68.3	61.21	74.44	39.13	43.02	23.48	36.81	4.65	14.04	5.29	18.79	36.59	36.94	71.25	59.71	100.43	58.13	K00121//S-(hydroxymethyl)glutathione dehydrogenase / alcohol dehydrogenase [EC:1.1.1.284 1.1.1.1]+ko00010//Glycolysis / Gluconeogenesis+ko00350//Tyrosine metabolism+ko01100//Metabolic pathways+ko01110//Biosynthesis of secondary metabolites+ko00071//Fatty acid degradation+ko01200//Carbon metabolism	GO:0006066//alcohol metabolic process;GO:0006069//ethanol oxidation;GO:0006067//ethanol metabolic process;GO:0016999//antibiotic metabolic process;GO:0009987//cellular process;GO:0008152//metabolic process;GO:0071704//organic substance metabolic process;GO:0044237//cellular metabolic process;GO:0006091//generation of precursor metabolites and energy;GO:0034308//primary alcohol metabolic process;G…			XP_009113962.1|4.0e-210|PREDICTED: alcohol dehydrogenase class-3-like isoform X1 [Brassica rapa]	12	0.990786
isoform_15571	38.08	41.07	24.02	10.82	21.62	21.8	16	20.55	6.43	8.86	1.51	7.44	21.27	29.48	28.14	33.05	31.29	26.89	K05275//pyridoxine 4-dehydrogenase [EC:1.1.1.65]+ko00750//Vitamin B6 metabolism+ko01100//Metabolic pathways	GO:0003824//catalytic activity;GO:0016491//oxidoreductase activity;			XP_002266027.2|1.6e-166|PREDICTED: probable aldo-keto reductase 4 [Vitis vinifera]	12	0.859104
isoform_15592	35.41	23.45	19.7	24.43	25.33	16.1	15.48	13.04	7.67	12.75	4.38	8.71	12.16	14.72	32.46	24.58	23.31	23.55	K00413//ubiquinol-cytochrome c reductase cytochrome c1 subunit+ko01100//Metabolic pathways+ko00190//Oxidative phosphorylation	GO:0097159//organic cyclic compound binding;GO:0016491//oxidoreductase activity;GO:0020037//heme binding;GO:0048037//cofactor binding;GO:0005488//binding;GO:0009055//electron transfer activity;GO:0043169//cation binding;GO:0046872//metal ion binding;GO:1901363//heterocyclic compound binding;GO:0046906//tetrapyrrole binding;GO:0043167//ion binding;GO:0003824//catalytic activity;			XP_019265328.1|3.2e-159|PREDICTED: cytochrome c1-2, heme protein, mitochondrial-like [Nicotiana attenuata]	12	0.918947
isoform_15649	128.59	142.17	161.96	62.36	1.15	86.91	72.76	0.8	0	12.51	3.42	0.48	2.65	91.35	52.77	127.02	141.97	105.58	K00083//cinnamyl-alcohol dehydrogenase [EC:1.1.1.195]+ko01100//Metabolic pathways+ko01110//Biosynthesis of secondary metabolites+ko00940//Phenylpropanoid biosynthesis	GO:1901576//organic substance biosynthetic process;GO:0009699//phenylpropanoid biosynthetic process;GO:0019438//aromatic compound biosynthetic process;GO:0044550//secondary metabolite biosynthetic process;GO:0044237//cellular metabolic process;GO:0006725//cellular aromatic compound metabolic process;GO:0019748//secondary metabolic process;GO:0009698//phenylpropanoid metabolic process;GO:1901360//…			XP_008356379.2|3.1e-183|PREDICTED: cinnamyl alcohol dehydrogenase 1 [Malus domestica]	12	0.995799
isoform_15655	22.99	20.53	18.98	15.59	11.26	13.61	7.19	3.43	2.59	3.61	4.31	7.53	17.56	14.55	22.49	27.64	11.23	14.25		GO:0016787//hydrolase activity;GO:0003824//catalytic activity;			OVA14756.1|7.1e-175|Metal-dependent protein hydrolase [Macleaya cordata]	12	0.612524
isoform_15685	45.05	34.7	25.22	25.98	9.12	17.12	15.27	5.8	3.06	6.73	1.78	11.72	17.97	17.91	32.71	49.11	35	39.91	K03234//elongation factor 2	GO:0008654//phospholipid biosynthetic process;GO:0019637//organophosphate metabolic process;GO:0006661//phosphatidylinositol biosynthetic process;GO:0042158//lipoprotein biosynthetic process;GO:0006807//nitrogen compound metabolic process;GO:0043170//macromolecule metabolic process;GO:0009058//biosynthetic process;GO:0044237//cellular metabolic process;GO:1901135//carbohydrate derivative metaboli…			XP_012087400.1|7.8e-156|post-GPI attachment to proteins factor 3 [Jatropha curcas]	12	0.999416
isoform_15703	36.6	70.09	29.27	47.71	24.5	30.36	13.6	8.99	12.82	22.67	3.11	14.64	29.03	33.1	61.08	60.43	71.9	59.98	K21596//calmodulin-binding transcription activator;K18635//protein SPIRAL1 and related proteins				XP_023890227.1|1.5e-124|uncharacterized protein LOC112002302 [Quercus suber]	12	0.993165
isoform_15773	168.76	287.8	369.27	110.15	140.39	114.18	165.44	0.05	3.22	0	27.94	111.06	481.98	0.79	204.87	278.47	272.39	0.24	K01365//cathepsin L [EC:3.4.22.15]+ko04145//Phagosome	GO:0009056//catabolic process;GO:0071704//organic substance metabolic process;GO:0044257//cellular protein catabolic process;GO:0051603//proteolysis involved in cellular protein catabolic process;GO:0044260//cellular macromolecule metabolic process;GO:0006807//nitrogen compound metabolic process;GO:0030163//protein catabolic process;GO:1901575//organic substance catabolic process;GO:1901564//orga…			XP_002283263.1|7.5e-153|PREDICTED: cysteine proteinase COT44 [Vitis vinifera]	12	0.304836
isoform_15936	162.98	125.37	129.9	71.33	64.26	84.43	53.18	34.12	19.76	46.31	10.33	45.29	83.87	78.37	121.87	138.46	127.58	106.43	K01726//gamma-carbonic anhydrase [EC:4.2.1.-]	GO:0016740//transferase activity;GO:0003824//catalytic activity;			OVA07063.1|1.0e-138|Bacterial transferase hexapeptide repeat [Macleaya cordata]	12	0.99806
isoform_16032	21.36	70.71	12.61	12.46	37.05	13.74	32.9	7.63	6.64	9.94	12.25	49.33	10.96	14.59	49.9	47.86	43.42	22.68	K08332//vacuolar protein 8;K05857//phosphatidylinositol phospholipase C, delta [EC:3.1.4.11]+ko01100//Metabolic pathways+ko04933//AGE-RAGE signaling pathway in diabetic complications+ko04070//Phosphatidylinositol signaling system+ko00562//Inositol phosphate metabolism				XP_012446683.1|4.8e-160|PREDICTED: U-box domain-containing protein 4-like isoform X2 [Gossypium raimondii]	12	0.33435
isoform_16171	145.34	172.74	133.3	90.16	92	93.46	52.76	133.81	101.11	125.26	45.23	93.79	119.91	126.25	115.55	166.04	162.2	130.93	K01373//cathepsin F [EC:3.4.22.41]	GO:0070011//peptidase activity, acting on L-amino acid peptides;GO:0008234//cysteine-type peptidase activity;GO:0003824//catalytic activity;GO:0016787//hydrolase activity;GO:0008233//peptidase activity;GO:0140096//catalytic activity, acting on a protein;			XP_010061009.1|8.8e-114|PREDICTED: cysteine protease RD19A [Eucalyptus grandis]	12	0.915608
isoform_16270	41.85	33.96	26.4	15.02	24.67	23.46	17.41	15.47	13.03	20.58	4.54	13.06	19.04	31.98	14.86	36.28	38.24	31.38	K13945//LOB domain-containing protein 29;K20165//TBC1 domain family member 2A				XP_009629260.1|1.9e-63|PREDICTED: universal stress protein PHOS32-like [Nicotiana tomentosiformis]	12	0.887879
isoform_16278	0.5	176.47	216.59	0	66.26	75.29	0	0.07	18.47	54.77	9.3	28.49	42.86	0	172.81	62.71	197.58	88.84	K08726//soluble epoxide hydrolase / lipid-phosphate phosphatase [EC:3.3.2.10 3.1.3.76]+ko04146//Peroxisome+ko00590//Arachidonic acid metabolism+ko01100//Metabolic pathways;K10144//RING finger and CHY zinc finger domain-containing protein 1 [EC:2.3.2.27]+ko04120//Ubiquitin mediated proteolysis	GO:0003824//catalytic activity;			XP_019079158.1|5.1e-138|PREDICTED: bifunctional epoxide hydrolase 2-like [Vitis vinifera]	12	0.720433
isoform_16283	119.82	70.36	59.67	62.78	32.23	46.47	49.3	15.44	18.28	27.99	2.51	20.56	59.88	44.08	69.86	77.82	65.41	70.6	K01899//succinyl-CoA synthetase alpha subunit [EC:6.2.1.4 6.2.1.5]+ko00020//Citrate cycle (TCA cycle)+ko00640//Propanoate metabolism+ko01100//Metabolic pathways+ko01110//Biosynthesis of secondary metabolites+ko01200//Carbon metabolism	GO:0044281//small molecule metabolic process;GO:0044238//primary metabolic process;GO:0019752//carboxylic acid metabolic process;GO:0006082//organic acid metabolic process;GO:0017144//drug metabolic process;GO:0055114//oxidation-reduction process;GO:0044237//cellular metabolic process;GO:0071704//organic substance metabolic process;GO:0043436//oxoacid metabolic process;GO:0045333//cellular respir…			OMO60072.1|4.0e-175|CoA-binding protein [Corchorus capsularis]	12	0.989943
isoform_16284	39.25	42.39	34.94	27.9	5.12	31.26	7.04	2.91	8.33	6.99	15.15	10.48	18.16	17.17	8.25	60.57	39.85	30.23	K07119//uncharacterized protein;K08070//2-alkenal reductase [EC:1.3.1.74]	GO:0008152//metabolic process;GO:0055114//oxidation-reduction process;GO:0003824//catalytic activity;GO:0016491//oxidoreductase activity;			XP_008241554.2|3.1e-95|PREDICTED: 2-alkenal reductase (NADP(+)-dependent)-like [Prunus mume]	12	0.98888
isoform_16289	23.32	39.83	26.85	28.28	17.71	14.97	18.57	8.02	6.41	9.15	0.56	6.71	17.61	17.75	36.57	46.44	31.31	36.3	K01358//ATP-dependent Clp protease, protease subunit [EC:3.4.21.92]	GO:0003824//catalytic activity;GO:0004252//serine-type endopeptidase activity;GO:0017171//serine hydrolase activity;GO:0008236//serine-type peptidase activity;GO:0004175//endopeptidase activity;GO:0070011//peptidase activity, acting on L-amino acid peptides;GO:0008233//peptidase activity;GO:0140096//catalytic activity, acting on a protein;GO:0016787//hydrolase activity;			XP_010259290.1|3.1e-135|PREDICTED: ATP-dependent Clp protease proteolytic subunit 5, chloroplastic-like [Nelumbo nucifera]	12	0.971203
isoform_16300	49.52	27	28.3	27.52	28.34	29.36	29.06	12.37	10.32	27.76	9.14	25.23	42.25	33.36	40.72	33.68	27.03	21.2	K11294//nucleolin	GO:0006139//nucleobase-containing compound metabolic process;GO:0042254//ribosome biogenesis;GO:0010467//gene expression;GO:0043170//macromolecule metabolic process;GO:0006725//cellular aromatic compound metabolic process;GO:0016072//rRNA metabolic process;GO:0006807//nitrogen compound metabolic process;GO:0034470//ncRNA processing;GO:0071840//cellular component organization or biogenesis;GO:0006…			XP_002270233.1|6.9e-127|PREDICTED: 28 kDa ribonucleoprotein, chloroplastic [Vitis vinifera]	12	0.229657
isoform_16317	69.23	56.52	63.25	48.77	33.43	57.12	35.33	44.72	0	17.79	0	23.87	40.01	35.42	36.07	73.97	51.29	68.77	K02739//20S proteasome subunit beta 2 [EC:3.4.25.1]+ko03050//Proteasome	GO:0019538//protein metabolic process;GO:0006807//nitrogen compound metabolic process;GO:0051603//proteolysis involved in cellular protein catabolic process;GO:0044260//cellular macromolecule metabolic process;GO:0008152//metabolic process;GO:0044265//cellular macromolecule catabolic process;GO:0043170//macromolecule metabolic process;GO:0044238//primary metabolic process;GO:0009057//macromolecul…			XP_015966584.1|3.4e-134|proteasome subunit beta type-7-B [Arachis duranensis]	12	0.728417
isoform_16370	126.87	373.53	109.8	164.8	215.93	111.93	58.81	54.08	0	1.79	0	64.97	142.8	82.48	102.92	210.13	410.53	138.65	K00083//cinnamyl-alcohol dehydrogenase [EC:1.1.1.195]+ko01100//Metabolic pathways+ko01110//Biosynthesis of secondary metabolites+ko00940//Phenylpropanoid biosynthesis	GO:0044237//cellular metabolic process;GO:1901360//organic cyclic compound metabolic process;GO:0009808//lignin metabolic process;GO:0009987//cellular process;GO:0009809//lignin biosynthetic process;GO:0071704//organic substance metabolic process;GO:1901576//organic substance biosynthetic process;GO:0009698//phenylpropanoid metabolic process;GO:0009699//phenylpropanoid biosynthetic process;GO:004…			XP_018824904.1|2.6e-166|PREDICTED: probable mannitol dehydrogenase [Juglans regia]	12	0.936722
isoform_16424	25.23	27.95	10.84	16.99	25.77	1.55	18.78	7.61	23.9	16.92	6.49	0.22	1.67	8.57	31.01	24.36	17.03	19.41	K12669//oligosaccharyltransferase complex subunit gamma+ko04141//Protein processing in endoplasmic reticulum+ko00510//N-Glycan biosynthesis+ko01100//Metabolic pathways	GO:0044260//cellular macromolecule metabolic process;GO:0008152//metabolic process;GO:0009058//biosynthetic process;GO:0036211//protein modification process;GO:0043413//macromolecule glycosylation;GO:0019538//protein metabolic process;GO:0034645//cellular macromolecule biosynthetic process;GO:0044249//cellular biosynthetic process;GO:0009100//glycoprotein metabolic process;GO:0070085//glycosylati…			XP_002267126.1|3.2e-148|PREDICTED: probable dolichyl-diphosphooligosaccharide--protein glycosyltransferase subunit 3B [Vitis vinifera]	12	0.335651
isoform_16488	561.78	244.47	279.11	261.49	181.74	195.42	213.82	77.68	7.51	63.38	1.51	86.67	272.23	208.46	325.48	358.96	270.18	275.51	K02941//large subunit ribosomal protein LP0+ko03010//Ribosome	GO:0022607//cellular component assembly;GO:0006996//organelle organization;GO:0044085//cellular component biogenesis;GO:0009058//biosynthetic process;GO:0042273//ribosomal large subunit biogenesis;GO:0043933//protein-containing complex subunit organization;GO:0042255//ribosome assembly;GO:0006807//nitrogen compound metabolic process;GO:0044249//cellular biosynthetic process;GO:0065003//protein-co…			XP_002268645.1|5.6e-161|PREDICTED: 60S acidic ribosomal protein P0 [Vitis vinifera]	12	0.968013
isoform_16555	16.16	21.86	22.89	31.83	14.69	13.44	6.09	6.54	1.37	12.84	0.49	12.78	28.26	15.5	24.04	36.93	24.18	31.87	K06889//uncharacterized protein	GO:0099402//plant organ development;GO:0048364//root development;GO:0022622//root system development;GO:0048856//anatomical structure development;GO:0048731//system development;GO:0032502//developmental process;GO:0032501//multicellular organismal process;GO:0007275//multicellular organism development;GO:0005623//cell;GO:0012505//endomembrane system;GO:0043227//membrane-bounded organelle;GO:00444…			XP_002280213.2|6.7e-154|PREDICTED: protein bem46 [Vitis vinifera]	12	0.488921
isoform_16576	34.77	25.69	42.54	14.34	7.9	17.87	4.06	12.09	3.76	7.34	5.6	5.29	10.35	12.76	22.85	30.16	29.43	12.35	K18482//4-amino-4-deoxychorismate lyase [EC:4.1.3.38]+ko00790//Folate biosynthesis	GO:0009108//coenzyme biosynthetic process;GO:1901566//organonitrogen compound biosynthetic process;GO:0042558//pteridine-containing compound metabolic process;GO:1901576//organic substance biosynthetic process;GO:0043650//dicarboxylic acid biosynthetic process;GO:0044237//cellular metabolic process;GO:0051188//cofactor biosynthetic process;GO:0009110//vitamin biosynthetic process;GO:0009396//foli…			XP_023742674.1|1.4e-161|D-amino-acid transaminase, chloroplastic-like [Lactuca sativa]	12	0.922201
isoform_166	40.44	48.92	21.59	19.13	21.22	18.27	28.02	5.64	1.23	8.37	0	16.13	42.11	28.16	42.11	40.29	45.79	44.45	K17263//cullin-associated NEDD8-dissociated protein 1	GO:0010265//SCF complex assembly;GO:0044237//cellular metabolic process;GO:0008152//metabolic process;GO:0044238//primary metabolic process;GO:0071704//organic substance metabolic process;GO:0006464//cellular protein modification process;GO:0044085//cellular component biogenesis;GO:0019538//protein metabolic process;GO:0065003//protein-containing complex assembly;GO:0016567//protein ubiquitinatio…			XP_003633418.1|0.0e+00|PREDICTED: cullin-associated NEDD8-dissociated protein 1 [Vitis vinifera]	12	0.919084
isoform_16628	27.68	31.44	19.65	26.04	9.56	10.82	10.13	1.86	6.4	10.7	1.16	9.93	28.88	19.69	23.05	36.38	21.57	10.42		GO:0048193//Golgi vesicle transport;GO:0051234//establishment of localization;GO:0072595//maintenance of protein localization in organelle;GO:0006810//transport;GO:0051651//maintenance of location in cell;GO:0045185//maintenance of protein location;GO:0033365//protein localization to organelle;GO:0008104//protein localization;GO:0051235//maintenance of location;GO:0070727//cellular macromolecule …			XP_002282050.1|1.6e-91|PREDICTED: protein RER1B [Vitis vinifera]	12	0.621557
isoform_16649	35.35	46.24	42.85	41.44	27.82	28.75	29.89	10.2	13.69	33.82	7.47	23.98	36.74	38.62	52.91	48.04	37.59	39.9	K17506//protein phosphatase 1L [EC:3.1.3.16]	GO:0008081//phosphoric diester hydrolase activity;GO:0005488//binding;GO:0036094//small molecule binding;GO:0003824//catalytic activity;GO:0016817//hydrolase activity, acting on acid anhydrides;GO:0004721//phosphoprotein phosphatase activity;GO:0019001//guanyl nucleotide binding;GO:0005525//GTP binding;GO:0032561//guanyl ribonucleotide binding;GO:0001882//nucleoside binding;GO:0097367//carbohydra…			PSS00099.1|5.2e-143|Protein like [Actinidia chinensis var. chinensis]	12	0.70709
isoform_167	36.23	39.07	11.04	20.63	17.58	11.71	21.62	5.84	2.86	7.29	1.51	12.82	21.37	6.85	21.7	29.29	39.71	30.57	K14005//protein transport protein SEC31+ko04141//Protein processing in endoplasmic reticulum	GO:0051649//establishment of localization in cell;GO:0006810//transport;GO:0051234//establishment of localization;GO:0006888//ER to Golgi vesicle-mediated transport;GO:0048193//Golgi vesicle transport;GO:0051179//localization;GO:0051641//cellular localization;GO:0046907//intracellular transport;GO:0016192//vesicle-mediated transport;GO:0044464//cell part;GO:0044424//intracellular part;GO:0005623/…			XP_002272290.1|0.0e+00|PREDICTED: protein transport protein SEC31 homolog B isoform X2 [Vitis vinifera]	12	0.990211
isoform_16744	22.99	57.78	22.94	18.02	7.56	10.02	14.9	3.84	2.95	5.04	1.15	9.54	28.26	29.25	19.82	50.02	42.97	31.13	K14399//polyribonucleotide 5'-hydroxyl-kinase [EC:2.7.1.78]+ko03015//mRNA surveillance pathway;K00133//aspartate-semialdehyde dehydrogenase [EC:1.2.1.11]+ko00300//Lysine biosynthesis+ko01230//Biosynthesis of amino acids+ko01100//Metabolic pathways+ko01110//Biosynthesis of secondary metabolites+ko01210//2-Oxocarboxylic acid metabolism+ko00261//Monobactam biosynthesis+ko00260//Glycine, serine and t…				XP_010263672.1|1.5e-134|PREDICTED: random slug protein 5-like [Nelumbo nucifera]	12	0.986671
isoform_16770	41.6	60.29	51.42	55.65	33.33	36.69	15.58	19.24	4.61	21.91	6.77	22.84	18.39	25.48	61.37	79.15	65.41	48.76	K19329//WW domain-containing oxidoreductase				XP_015896091.1|3.9e-143|short-chain dehydrogenase TIC 32, chloroplastic [Ziziphus jujuba]	12	0.877735
isoform_16799	373.5	148.05	189.93	121.94	13.24	25.45	28.31	3.8	4.53	25.89	1.18	32.58	92.54	106.11	198.94	238.06	244.6	110.64	K00847//fructokinase [EC:2.7.1.4]+ko00520//Amino sugar and nucleotide sugar metabolism+ko01100//Metabolic pathways+ko00051//Fructose and mannose metabolism+ko00500//Starch and sucrose metabolism	GO:0005996//monosaccharide metabolic process;GO:0019318//hexose metabolic process;GO:0005975//carbohydrate metabolic process;GO:0044238//primary metabolic process;GO:0006000//fructose metabolic process;GO:0044281//small molecule metabolic process;GO:0071704//organic substance metabolic process;GO:0008152//metabolic process;GO:0005623//cell;GO:0005829//cytosol;GO:0044424//intracellular part;GO:000…			XP_015886997.1|1.5e-158|probable fructokinase-4 [Ziziphus jujuba]	12	0.989518
isoform_16922	29.51	30.38	18.51	21.65	13.28	16.16	12.07	7.26	6.18	8.01	0.42	7.62	23.04	21.23	23.22	29.47	27.86	20.47	K01074//palmitoyl-protein thioesterase [EC:3.1.2.22]+ko01100//Metabolic pathways+ko00062//Fatty acid elongation+ko01212//Fatty acid metabolism	GO:0003824//catalytic activity;GO:0016787//hydrolase activity;GO:0098599//palmitoyl hydrolase activity;			XP_002269785.3|3.0e-143|PREDICTED: palmitoyl-protein thioesterase 1 [Vitis vinifera]	12	0.983378
isoform_16936	46.32	13.83	18.08	12.97	7.86	19.58	27.04	20.49	1.23	7.76	0	11.13	26.1	24.92	40.91	24.19	43.2	16.05	K03030//26S proteasome regulatory subunit N11+ko03050//Proteasome	GO:1901565//organonitrogen compound catabolic process;GO:0044248//cellular catabolic process;GO:0008152//metabolic process;GO:0044265//cellular macromolecule catabolic process;GO:0016579//protein deubiquitination;GO:0043161//proteasome-mediated ubiquitin-dependent protein catabolic process;GO:0006508//proteolysis;GO:0006807//nitrogen compound metabolic process;GO:0070646//protein modification by …			XP_012445267.1|2.8e-173|PREDICTED: 26S proteasome non-ATPase regulatory subunit 14 homolog [Gossypium raimondii]	12	0.512968
isoform_17019	40.71	49.83	36.2	41.72	25.68	26.31	24.02	5.64	5.95	11.55	0.82	12.6	26.09	25.63	33.59	37.45	44.03	31.03	K06268//serine/threonine-protein phosphatase 2B regulatory subunit	GO:0005488//binding;GO:0043167//ion binding;GO:0005509//calcium ion binding;GO:0046872//metal ion binding;GO:0043169//cation binding;			XP_008344727.1|4.9e-122|PREDICTED: calcineurin B-like protein 3 isoform X2 [Malus domestica]	12	0.978267
isoform_17027	58.66	54.31	42.45	41.69	38.21	33.37	21.66	18.84	12.03	18.61	10.16	24.76	30.23	24.99	41.27	48.04	55.47	43.96	K01785//aldose 1-epimerase [EC:5.1.3.3]+ko00010//Glycolysis / Gluconeogenesis+ko01100//Metabolic pathways+ko00052//Galactose metabolism+ko01110//Biosynthesis of secondary metabolites	GO:0044238//primary metabolic process;GO:0071704//organic substance metabolic process;GO:0044281//small molecule metabolic process;GO:0019318//hexose metabolic process;GO:0005996//monosaccharide metabolic process;GO:0008152//metabolic process;GO:0005975//carbohydrate metabolic process;GO:0004034//aldose 1-epimerase activity;GO:0003824//catalytic activity;GO:0030246//carbohydrate binding;GO:001685…			XP_010034276.1|4.9e-170|PREDICTED: aldose 1-epimerase [Eucalyptus grandis]	12	0.991785
isoform_17068	19.45	37.98	24.79	24.69	10.36	16.65	17.88	5.47	4.45	5.7	3.27	9.68	24.95	20.47	22.35	14.32	19.26	27.97	K00326//cytochrome-b5 reductase [EC:1.6.2.2]+ko00520//Amino sugar and nucleotide sugar metabolism	GO:0006950//response to stress;GO:0009651//response to salt stress;GO:0050896//response to stimulus;GO:0009628//response to abiotic stimulus;GO:0006970//response to osmotic stress;GO:0005618//cell wall;GO:0043231//intracellular membrane-bounded organelle;GO:0043229//intracellular organelle;GO:0044464//cell part;GO:0012505//endomembrane system;GO:0044424//intracellular part;GO:0044425//membrane pa…			XP_002285073.1|2.3e-159|PREDICTED: NADH-cytochrome b5 reductase-like protein [Vitis vinifera]	12	0.81227
isoform_17155	70.37	27.13	27.58	12.22	11.62	12.7	25.06	17.92	0	11.5	2.78	9.47	54.44	20.83	58.02	53.65	34.95	67.12	K02998//small subunit ribosomal protein SAe+ko03010//Ribosome	GO:0034622//cellular protein-containing complex assembly;GO:0044249//cellular biosynthetic process;GO:0034641//cellular nitrogen compound metabolic process;GO:0071826//ribonucleoprotein complex subunit organization;GO:0022607//cellular component assembly;GO:0006412//translation;GO:1901576//organic substance biosynthetic process;GO:0009987//cellular process;GO:0010467//gene expression;GO:1901566//…			RDX94632.1|3.2e-121|40S ribosomal protein SA [Mucuna pruriens]	12	0.848247
isoform_17172	30.53	39.55	42.13	27.94	12.34	14.46	4.83	5.92	3.96	3.8	2.87	7.77	11.22	15.59	15.41	21.9	34.59	23.22	K09529//DnaJ homolog subfamily C member 9				XP_021622315.1|3.2e-123|chaperone protein dnaJ 6 [Manihot esculenta]	12	0.830917
isoform_17344	820.33	1224.25	969.05	442.07	416.41	337.63	313.77	100.71	13.21	9.17	3.51	43.61	159.15	353.71	464.52	694.28	1180.79	446.9	K09872//aquaporin PIP	GO:0001101//response to acid chemical;GO:0050896//response to stimulus;GO:0009414//response to water deprivation;GO:1901700//response to oxygen-containing compound;GO:0006950//response to stress;GO:0010035//response to inorganic substance;GO:0009628//response to abiotic stimulus;GO:0042221//response to chemical;GO:0009415//response to water;GO:0005773//vacuole;GO:0005623//cell;GO:0005911//cell-ce…			XP_021621997.1|1.1e-147|aquaporin PIP2-4-like [Manihot esculenta]	12	0.979969
isoform_17424	100.25	61.14	82.48	41.19	43.54	43.98	33.55	23.61	8.8	18	0	10.21	52.95	63.2	51.01	93.16	58.89	63.65	K06630//14-3-3 protein epsilon	GO:0005515//protein binding;GO:0019904//protein domain specific binding;GO:0005488//binding;			XP_015885299.1|6.5e-135|14-3-3-like protein [Ziziphus jujuba]	12	0.942295
isoform_17451	60.87	36.36	26.38	22.1	29.71	15.55	22.43	11.33	14.11	0	5.26	20.41	38.75	31.64	16.18	37.96	38.68	32.4	K14004//protein transport protein SEC13+ko04141//Protein processing in endoplasmic reticulum+ko03013//RNA transport	GO:0048584//positive regulation of response to stimulus;GO:1904263//positive regulation of TORC1 signaling;GO:0071840//cellular component organization or biogenesis;GO:0015833//peptide transport;GO:0016050//vesicle organization;GO:0009967//positive regulation of signal transduction;GO:0048193//Golgi vesicle transport;GO:0045184//establishment of protein localization;GO:0010647//positive regulatio…			XP_011072420.1|1.0e-151|protein transport protein SEC13 homolog B [Sesamum indicum]	12	0.567481
isoform_17468	26.95	27.76	20.81	23.96	12.51	14.36	15.83	5.71	9.01	8.9	0.85	10.27	17.3	14.94	22.06	22.78	19.68	15.38	K01188//beta-glucosidase [EC:3.2.1.21]+ko01100//Metabolic pathways+ko00500//Starch and sucrose metabolism+ko01110//Biosynthesis of secondary metabolites+ko00460//Cyanoamino acid metabolism+ko00940//Phenylpropanoid biosynthesis	GO:0044425//membrane part;GO:0016020//membrane;GO:0016021//integral component of membrane;GO:0031224//intrinsic component of membrane;GO:0016740//transferase activity;GO:0003824//catalytic activity;GO:0016741//transferase activity, transferring one-carbon groups;GO:0008168//methyltransferase activity;			XP_002269364.2|4.1e-121|PREDICTED: uncharacterized protein At3g49720 [Vitis vinifera]	12	0.847513
isoform_17481	22.35	33.72	21.14	19.78	14	13.08	14.5	5.93	10.05	16.35	3.4	0	12.69	9.85	22.48	29.97	40.78	13.49		GO:0016021//integral component of membrane;GO:0031224//intrinsic component of membrane;GO:0044425//membrane part;GO:0016020//membrane;			XP_021636720.1|2.9e-143|transmembrane protein 184 homolog DDB_G0279555-like [Hevea brasiliensis]	12	0.986127
isoform_17549	25.14	134.54	105.18	78.87	54.32	52.61	46.65	13.43	5.25	18.17	0	43.63	35.62	38.03	65.17	70.73	30.26	84.62	K03030//26S proteasome regulatory subunit N11+ko03050//Proteasome	GO:0036211//protein modification process;GO:1901575//organic substance catabolic process;GO:0006508//proteolysis;GO:0043170//macromolecule metabolic process;GO:0070646//protein modification by small protein removal;GO:0043161//proteasome-mediated ubiquitin-dependent protein catabolic process;GO:0044260//cellular macromolecule metabolic process;GO:0009987//cellular process;GO:0019538//protein meta…			XP_012445267.1|2.7e-173|PREDICTED: 26S proteasome non-ATPase regulatory subunit 14 homolog [Gossypium raimondii]	12	0.460849
isoform_17597	119.21	120.27	211.4	66.2	66.42	70.74	74.68	6.23	3.78	9.31	0.44	9.53	42.61	166.37	76.12	154.95	187.49	34.29	K09872//aquaporin PIP	GO:0016020//membrane;GO:0031224//intrinsic component of membrane;GO:0016021//integral component of membrane;GO:0044425//membrane part;GO:0015267//channel activity;GO:0022857//transmembrane transporter activity;GO:0022803//passive transmembrane transporter activity;GO:0005215//transporter activity;			XP_021621997.1|3.5e-149|aquaporin PIP2-4-like [Manihot esculenta]	12	0.603385
isoform_17631	40	48.55	40.45	33.98	23.1	30.88	19.78	14.18	9.6	13.1	2.94	16.36	26.35	22.94	35.64	43.13	36.71	29.92	K15498//serine/threonine-protein phosphatase 6 catalytic subunit [EC:3.1.3.16]	GO:0004252//serine-type endopeptidase activity;GO:0004175//endopeptidase activity;GO:0140096//catalytic activity, acting on a protein;GO:0070011//peptidase activity, acting on L-amino acid peptides;GO:0008236//serine-type peptidase activity;GO:0070008//serine-type exopeptidase activity;GO:0008233//peptidase activity;GO:0003824//catalytic activity;GO:0016791//phosphatase activity;GO:0008238//exope…			XP_027123272.1|3.8e-175|phytochrome-associated serine/threonine-protein phosphatase isoform X1 [Coffea arabica]	12	0.960988
isoform_17648	71.56	37.51	14.87	36.18	7.05	12.57	25.22	1.48	2.13	21.22	2.78	19.32	13.06	30.95	32.68	54.93	47.61	21.63	K14493//gibberellin receptor GID1 [EC:3.-.-.-]+ko04075//Plant hormone signal transduction	GO:0003824//catalytic activity;GO:0016787//hydrolase activity;			XP_002267605.1|5.5e-110|PREDICTED: carboxylesterase 1-like [Vitis vinifera]	12	0.872478
isoform_17712	47.86	47.09	48.3	38.09	21.32	34.05	24.98	5.64	8.72	15.45	1.1	18.29	31.19	35.04	45.39	64.98	49.73	44.58		GO:0016021//integral component of membrane;GO:0016020//membrane;GO:0031224//intrinsic component of membrane;GO:0044425//membrane part;			XP_018822848.1|2.4e-137|PREDICTED: protein PGR [Juglans regia]	12	0.983586
isoform_17742	46.67	60.06	43.6	45.05	33.45	48.69	31.96	28.76	22.67	35.49	6.86	28.68	37.17	43.03	46.39	48.33	46.71	43.05		GO:0016192//vesicle-mediated transport;GO:0006890//retrograde vesicle-mediated transport, Golgi to ER;GO:0051234//establishment of localization;GO:0006810//transport;GO:0048193//Golgi vesicle transport;GO:0051179//localization;GO:0043227//membrane-bounded organelle;GO:0043226//organelle;GO:0005737//cytoplasm;GO:0016020//membrane;GO:0005794//Golgi apparatus;GO:0044464//cell part;GO:0043231//intrac…			XP_002275709.1|3.4e-136|PREDICTED: rhomboid-like protein 19 [Vitis vinifera]	12	0.833295
isoform_17743	299.63	727.52	295.21	306.95	27.65	197.96	60.16	99.12	4.07	33.32	5.96	57.76	200.35	140.79	249.65	318.52	389.1	294.06	K01759//lactoylglutathione lyase [EC:4.4.1.5]+ko00620//Pyruvate metabolism	GO:0043167//ion binding;GO:0043169//cation binding;GO:0003824//catalytic activity;GO:0004462//lactoylglutathione lyase activity;GO:0016829//lyase activity;GO:0016846//carbon-sulfur lyase activity;GO:0046872//metal ion binding;GO:0005488//binding;			XP_019078137.1|7.8e-149|PREDICTED: putative lactoylglutathione lyase isoform X2 [Vitis vinifera]	12	0.936776
isoform_17773	204.95	174.84	240.08	17.98	1.03	146.6	153.17	51.16	1.35	15.67	0	37.52	138.68	21.07	116.03	107.73	182.28	184.48	K02981//small subunit ribosomal protein S2e+ko03010//Ribosome	GO:0006807//nitrogen compound metabolic process;GO:0034645//cellular macromolecule biosynthetic process;GO:0043603//cellular amide metabolic process;GO:0043043//peptide biosynthetic process;GO:0044271//cellular nitrogen compound biosynthetic process;GO:0006518//peptide metabolic process;GO:1901564//organonitrogen compound metabolic process;GO:0044238//primary metabolic process;GO:0009058//biosynt…			OVA05101.1|1.9e-142|Ribosomal protein S5 [Macleaya cordata]	12	0.967002
isoform_17813	9.65	33.61	14.42	16.81	15.87	9.25	7.85	3.08	8.83	3.85	0	2.85	3.72	7.29	9.71	23.42	19.96	11.94	K21596//calmodulin-binding transcription activator;K17046//protein DEK				PNT54420.1|4.3e-22|hypothetical protein POPTR_001G140400 [Populus trichocarpa]	12	0.879396
isoform_17845	115.14	42.48	77.09	36.13	18.78	35.01	16.14	17.28	15.26	22.64	6.05	7.78	35.62	28.22	40.35	47.97	72.91	52.01	K03386//peroxiredoxin (alkyl hydroperoxide reductase subunit C) [EC:1.11.1.15]	GO:0050794//regulation of cellular process;GO:0051187//cofactor catabolic process;GO:0072593//reactive oxygen species metabolic process;GO:0050896//response to stimulus;GO:0044248//cellular catabolic process;GO:0042743//hydrogen peroxide metabolic process;GO:0009056//catabolic process;GO:0009987//cellular process;GO:0006979//response to oxidative stress;GO:0017144//drug metabolic process;GO:00170…			NP_001268113.1|4.6e-125|2-Cys peroxiredoxin [Vitis vinifera]	12	0.956684
isoform_1785	33.76	63.45	30.8	25.96	21.1	16.38	17.16	17.15	0	37.52	0	19.44	26.49	52.12	45.01	34.54	30.52	27.95	K08829//male germ cell-associated kinase [EC:2.7.11.22]	GO:0051716//cellular response to stimulus;GO:0009987//cellular process;GO:0007154//cell communication;GO:0019222//regulation of metabolic process;GO:0050794//regulation of cellular process;GO:0050789//regulation of biological process;GO:0060255//regulation of macromolecule metabolic process;GO:0050896//response to stimulus;GO:0023052//signaling;GO:0010468//regulation of gene expression;GO:0007165…			PSR89285.1|1.5e-192|Cyclin-dependent kinase [Actinidia chinensis var. chinensis]	12	0.542679
isoform_17871	406.28	574.93	401.62	515.01	207.89	402.16	200.7	203.83	259.75	299.88	186.9	125.06	364.7	389.77	460.65	566.67	357.26	191.44	K01823//isopentenyl-diphosphate Delta-isomerase [EC:5.3.3.2]+ko00900//Terpenoid backbone biosynthesis+ko01100//Metabolic pathways+ko01110//Biosynthesis of secondary metabolites	GO:0008299//isoprenoid biosynthetic process;GO:0044255//cellular lipid metabolic process;GO:0006629//lipid metabolic process;GO:0071704//organic substance metabolic process;GO:0008610//lipid biosynthetic process;GO:1901576//organic substance biosynthetic process;GO:0044237//cellular metabolic process;GO:0009058//biosynthetic process;GO:0008152//metabolic process;GO:0044249//cellular biosynthetic …			PON55209.1|1.2e-138|Isopentenyl-diphosphate delta-isomerase, type [Trema orientale]	12	0.36801
isoform_1797	27.83	17.64	1.32	14.36	13.58	13.08	15.67	0.69	0.45	0.75	0	15.97	26.12	16.98	53.69	3.45	24.65	18.68	K01886//glutaminyl-tRNA synthetase [EC:6.1.1.18]+ko00970//Aminoacyl-tRNA biosynthesis+ko01100//Metabolic pathways	GO:0048827//phyllome development;GO:0009791//post-embryonic development;GO:0043038//amino acid activation;GO:0099402//plant organ development;GO:0044267//cellular protein metabolic process;GO:0006520//cellular amino acid metabolic process;GO:0006082//organic acid metabolic process;GO:0006412//translation;GO:0006518//peptide metabolic process;GO:0044249//cellular biosynthetic process;GO:0043603//c…			XP_002270305.1|0.0e+00|PREDICTED: glutamine--tRNA ligase isoform X2 [Vitis vinifera]	12	0.41623
isoform_18033	50.15	57.66	50.14	49.08	21.7	39.97	34.78	19.49	8.95	34.59	0	28.04	36.95	40.09	52.63	51.64	43.86	39.25	K01244//5'-methylthioadenosine nucleosidase [EC:3.2.2.16]+ko01100//Metabolic pathways+ko00270//Cysteine and methionine metabolism	GO:0044237//cellular metabolic process;GO:0006139//nucleobase-containing compound metabolic process;GO:0009116//nucleoside metabolic process;GO:0006725//cellular aromatic compound metabolic process;GO:0006807//nitrogen compound metabolic process;GO:0046483//heterocycle metabolic process;GO:1901360//organic cyclic compound metabolic process;GO:0044238//primary metabolic process;GO:1901657//glycosy…			PQM37131.1|3.0e-124|5-methylthioadenosine/S-adenosylhomocysteine nucleosidase 1 [Prunus yedoensis var. nudiflora]	12	0.934035
isoform_18197	35.29	62.73	45.46	44.15	26.34	32.46	11.33	35.67	20.53	22.73	19.02	5.77	19.96	30.1	38.77	34.93	35.94	33.66	K18121//glyoxylate/succinic semialdehyde reductase [EC:1.1.1.79 1.1.1.-]+ko01100//Metabolic pathways+ko00650//Butanoate metabolism+ko01200//Carbon metabolism+ko00630//Glyoxylate and dicarboxylate metabolism	GO:0005623//cell;GO:0044464//cell part;GO:0005829//cytosol;GO:0005622//intracellular;GO:0044424//intracellular part;GO:0005737//cytoplasm;GO:0044444//cytoplasmic part;GO:0003824//catalytic activity;GO:0005488//binding;GO:0097159//organic cyclic compound binding;GO:0016491//oxidoreductase activity;GO:0036094//small molecule binding;GO:1901265//nucleoside phosphate binding;GO:0000166//nucleotide bi…			XP_002266252.1|2.4e-139|PREDICTED: glyoxylate/succinic semialdehyde reductase 1 [Vitis vinifera]	12	0.665687
isoform_182331	177.79	99.69	97.81	97.01	103.07	119.09	78.68	122.3	35.13	128.78	28.85	94.22	92.19	84.79	79.36	104.44	155.54	157.91	K03935//NADH dehydrogenase (ubiquinone) Fe-S protein 2 [EC:7.1.1.2 1.6.99.3]+ko01100//Metabolic pathways+ko00190//Oxidative phosphorylation	GO:0048038//quinone binding;GO:0003824//catalytic activity;GO:0036094//small molecule binding;GO:0016651//oxidoreductase activity, acting on NAD(P)H;GO:0005488//binding;GO:0016491//oxidoreductase activity;GO:1901363//heterocyclic compound binding;GO:0097159//organic cyclic compound binding;GO:0051287//NAD binding;GO:1901265//nucleoside phosphate binding;GO:0048037//cofactor binding;GO:0050662//co…			XP_020199301.1|1.6e-85|uncharacterized protein LOC109785080 [Aegilops tauschii subsp. tauschii]	12	0.413411
isoform_18284	145.48	47.88	76.67	57.73	36.04	43.04	22.53	16.94	30.9	10.14	0	17.96	32.49	35.13	69.22	124.9	82.65	105.61	K03935//NADH dehydrogenase (ubiquinone) Fe-S protein 2 [EC:7.1.1.2 1.6.99.3]+ko01100//Metabolic pathways+ko00190//Oxidative phosphorylation	GO:0044464//cell part;GO:0005737//cytoplasm;GO:0043231//intracellular membrane-bounded organelle;GO:0044424//intracellular part;GO:0043226//organelle;GO:0043227//membrane-bounded organelle;GO:0005623//cell;GO:0043229//intracellular organelle;GO:0005622//intracellular;GO:0005739//mitochondrion;GO:0044444//cytoplasmic part;GO:0048037//cofactor binding;GO:1901265//nucleoside phosphate binding;GO:190…			AIG89984.1|3.4e-64|hypothetical protein (mitochondrion) [Capsicum annuum]	12	0.998713
isoform_18287	22.9	58.63	21.67	53.59	16.79	14.87	21.84	29.11	22.83	25.54	13.96	13.22	30.01	38.66	51.73	43.02	54.59	51.75	K04733//interleukin-1 receptor-associated kinase 4 [EC:2.7.11.1];K20547//basic endochitinase B [EC:3.2.1.14]+ko04016//MAPK signaling pathway - plant+ko00520//Amino sugar and nucleotide sugar metabolism+ko01100//Metabolic pathways;K20222//importin-5	GO:0043226//organelle;GO:0044422//organelle part;GO:0012505//endomembrane system;GO:0044425//membrane part;GO:0044464//cell part;GO:0016021//integral component of membrane;GO:0005622//intracellular;GO:0005737//cytoplasm;GO:0043231//intracellular membrane-bounded organelle;GO:0044446//intracellular organelle part;GO:0016020//membrane;GO:0043229//intracellular organelle;GO:0031224//intrinsic compon…			XP_002274894.2|6.8e-105|PREDICTED: vesicle-associated protein 1-2 [Vitis vinifera]	12	0.857689
isoform_18327	25.31	75.13	32.71	48.39	41.38	27.68	28.05	9.52	14.08	15.1	5.19	15.01	8.26	13.25	27.95	50.81	47.81	28.19	K21596//calmodulin-binding transcription activator;K17046//protein DEK				PNT54420.1|2.1e-50|hypothetical protein POPTR_001G140400 [Populus trichocarpa]	12	0.721138
isoform_18414	1262.81	563.79	1255.42	0.19	368.01	439.5	188.64	102.02	1.18	9.87	0	44.86	587.21	0	868.1	672.78	884.49	399.86	K09872//aquaporin PIP	GO:0016021//integral component of membrane;GO:0031224//intrinsic component of membrane;GO:0044425//membrane part;GO:0016020//membrane;GO:0022803//passive transmembrane transporter activity;GO:0022857//transmembrane transporter activity;GO:0005215//transporter activity;GO:0015267//channel activity;			XP_009420459.1|6.6e-153|PREDICTED: probable aquaporin PIP1-2 [Musa acuminata subsp. malaccensis]	12	0.987256
isoform_18422	48.37	45.1	38.77	45.72	34.69	14.19	20.17	0	5.54	11.14	1.47	6.46	13.71	5.14	35.23	27.23	33.73	32.27	K13051//beta-aspartyl-peptidase (threonine type) [EC:3.4.19.5]	GO:0009066//aspartate family amino acid metabolic process;GO:0044282//small molecule catabolic process;GO:0006530//asparagine catabolic process;GO:0043603//cellular amide metabolic process;GO:0016054//organic acid catabolic process;GO:0009056//catabolic process;GO:0006082//organic acid metabolic process;GO:0009064//glutamine family amino acid metabolic process;GO:0071704//organic substance metabo…			XP_002266571.1|5.4e-155|PREDICTED: isoaspartyl peptidase/L-asparaginase 1 [Vitis vinifera]	12	0.761165
isoform_18554	184.03	123.08	126.81	102.81	225.86	0	95.65	51.56	0	71.79	25.29	85.35	0	82.93	0	146.99	0	361.7	K02987//small subunit ribosomal protein S4e+ko03010//Ribosome	GO:0010467//gene expression;GO:0043603//cellular amide metabolic process;GO:0043604//amide biosynthetic process;GO:1901576//organic substance biosynthetic process;GO:0009058//biosynthetic process;GO:0044260//cellular macromolecule metabolic process;GO:0043043//peptide biosynthetic process;GO:0009059//macromolecule biosynthetic process;GO:0006412//translation;GO:0044271//cellular nitrogen compound…			XP_021822144.1|1.8e-142|40S ribosomal protein S4 [Prunus avium]	12	0.505546
isoform_185754	136.24	229.25	119.82	124.26	52.96	83.12	42.7	46.63	65.59	21.54	21.3	46.05	66.3	49.68	113.37	109.92	154.3	94.42	K02111//F-type H+/Na+-transporting ATPase subunit alpha [EC:7.1.2.2 7.2.2.1]+ko01100//Metabolic pathways+ko00190//Oxidative phosphorylation+ko00195//Photosynthesis	GO:0006796//phosphate-containing compound metabolic process;GO:0055086//nucleobase-containing small molecule metabolic process;GO:0006754//ATP biosynthetic process;GO:0018130//heterocycle biosynthetic process;GO:0015672//monovalent inorganic cation transport;GO:0009127//purine nucleoside monophosphate biosynthetic process;GO:0044281//small molecule metabolic process;GO:0051234//establishment of l…			YP_004285989.1|3.3e-80|ATP synthase CF1 alpha subunit [Gossypium thurberi]	12	0.714152
isoform_18577	1967.67	1268.91	1621.24	1256.19	922.23	943.58	420.47	1096.42	208.69	384.56	142.51	195.25	475.67	723.91	763.11	1465.07	1834.53	738.53	K09872//aquaporin PIP	GO:0044425//membrane part;GO:0016021//integral component of membrane;GO:0016020//membrane;GO:0031224//intrinsic component of membrane;GO:0022803//passive transmembrane transporter activity;GO:0022857//transmembrane transporter activity;GO:0015267//channel activity;GO:0005215//transporter activity;			XP_010089092.1|4.2e-152|aquaporin PIP1-3 [Morus notabilis]	12	0.845184
isoform_18641	64.56	75.52	102.41	58.51	46.38	50.36	41.29	49.07	27.92	73.15	18.17	53.32	53.78	44.82	87.22	106.83	65.18	112.29	K06630//14-3-3 protein epsilon	GO:0019904//protein domain specific binding;GO:0005515//protein binding;GO:0005488//binding;			KDP41459.1|4.4e-125|hypothetical protein JCGZ_15866 [Jatropha curcas]	12	0.754366
isoform_18670	27.82	46.42	38.31	18.18	7.15	3.13	11.34	3.85	3.41	8.38	1.99	7.07	15.14	20.06	53.24	38.14	78.84	44.66	K20506//tuliposide A-converting enzyme [EC:4.2.99.22];K13258//2-hydroxyisoflavanone dehydratase [EC:4.2.1.105]+ko01110//Biosynthesis of secondary metabolites+ko00943//Isoflavonoid biosynthesis	GO:0016787//hydrolase activity;GO:0003824//catalytic activity;			XP_023885998.1|2.5e-112|2-hydroxyisoflavanone dehydratase-like [Quercus suber]	12	0.935934
isoform_18690	60.05	46.09	34.68	20.19	15.45	19.72	12.06	10.97	8.85	13.57	0	10.2	24.21	32.7	38.04	36.74	33.54	33.89	K02732//20S proteasome subunit beta 6 [EC:3.4.25.1]+ko03050//Proteasome	GO:0051603//proteolysis involved in cellular protein catabolic process;GO:0006508//proteolysis;GO:0044257//cellular protein catabolic process;GO:0008152//metabolic process;GO:0044237//cellular metabolic process;GO:0044260//cellular macromolecule metabolic process;GO:0006807//nitrogen compound metabolic process;GO:0030163//protein catabolic process;GO:0043170//macromolecule metabolic process;GO:00…			XP_021668571.1|2.6e-117|proteasome subunit beta type-1 isoform X1 [Hevea brasiliensis]	12	0.90164
isoform_18746	88.58	100.01	101.85	74.96	0	46.23	66.48	26.75	0	16.86	0	18.77	44.51	29.08	80.28	105.89	1.05	71.17	K02737//20S proteasome subunit beta 5 [EC:3.4.25.1]+ko03050//Proteasome	GO:0043161//proteasome-mediated ubiquitin-dependent protein catabolic process;GO:0044265//cellular macromolecule catabolic process;GO:1901564//organonitrogen compound metabolic process;GO:0019941//modification-dependent protein catabolic process;GO:0043170//macromolecule metabolic process;GO:0009056//catabolic process;GO:0006511//ubiquitin-dependent protein catabolic process;GO:0008152//metabolic…			XP_023896787.1|3.0e-137|proteasome subunit beta type-5 [Quercus suber]	12	0.465586
isoform_19002	35.98	62.29	35.65	30.99	24.31	24.96	11.88	9.75	6.99	12.76	2.46	13.42	17.77	19.8	37.7	50.41	40.7	36.98	K03189//urease accessory protein	GO:0006807//nitrogen compound metabolic process;GO:0008152//metabolic process;GO:0043169//cation binding;GO:0003824//catalytic activity;GO:0016787//hydrolase activity;GO:0003924//GTPase activity;GO:0016462//pyrophosphatase activity;GO:0043167//ion binding;GO:0016151//nickel cation binding;GO:0016818//hydrolase activity, acting on acid anhydrides, in phosphorus-containing anhydrides;GO:0017111//nu…			XP_015876808.1|8.5e-145|urease accessory protein G [Ziziphus jujuba]	12	0.993418
isoform_1914	19.96	34.32	16.66	29.66	12.94	10.3	8.47	4.91	3.21	11.89	0.76	12.65	15.03	12.01	23.69	22.47	35.37	21.15	K10393//kinesin family member 2/24	GO:0006928//movement of cell or subcellular component;GO:0007017//microtubule-based process;GO:0007018//microtubule-based movement;GO:0009987//cellular process;GO:0043226//organelle;GO:0044464//cell part;GO:0015630//microtubule cytoskeleton;GO:0044430//cytoskeletal part;GO:0099512//supramolecular fiber;GO:0099080//supramolecular complex;GO:0099513//polymeric cytoskeletal fiber;GO:0044422//organel…			XP_018805611.1|3.0e-302|PREDICTED: kinesin-like protein KIN-13B isoform X1 [Juglans regia]	12	0.99893
isoform_19185	52.65	36.84	34.38	42.08	20.21	4.72	21.52	8.79	7.69	5.89	13.1	5.53	42.4	28.38	9.78	38	49.88	16.08	K04565//superoxide dismutase, Cu-Zn family [EC:1.15.1.1]+ko04146//Peroxisome	GO:0016209//antioxidant activity;GO:0005488//binding;GO:0004784//superoxide dismutase activity;GO:0003824//catalytic activity;GO:0016491//oxidoreductase activity;GO:0016721//oxidoreductase activity, acting on superoxide radicals as acceptor;GO:0046872//metal ion binding;GO:0043169//cation binding;GO:0043167//ion binding;			XP_024158982.1|2.8e-95|LOW QUALITY PROTEIN: superoxide dismutase [Cu-Zn], chloroplastic [Rosa chinensis]	12	0.601296
isoform_19196	122.17	127.61	133.16	110.84	87.73	113.54	62.39	70.8	55.65	85.48	21.18	74.43	92.13	60.88	88.64	118.94	131.4	93.62	K02730//20S proteasome subunit alpha 1 [EC:3.4.25.1]+ko03050//Proteasome	GO:0009056//catabolic process;GO:0044260//cellular macromolecule metabolic process;GO:1901565//organonitrogen compound catabolic process;GO:0044257//cellular protein catabolic process;GO:0006511//ubiquitin-dependent protein catabolic process;GO:0044248//cellular catabolic process;GO:0044238//primary metabolic process;GO:0030163//protein catabolic process;GO:0006508//proteolysis;GO:0043170//macrom…			PSR96208.1|1.6e-127|Proteasome subunit alpha type-6 [Actinidia chinensis var. chinensis]	12	0.707007
isoform_19228	44.95	47.57	28.59	27.18	14.3	22.74	34.21	10.71	9.91	9.31	2.05	17.58	32.58	32.91	40.04	57.06	55.95	42.55	K20721//reticulon-1	GO:0005789//endoplasmic reticulum membrane;GO:0005623//cell;GO:0043226//organelle;GO:0005622//intracellular;GO:0044424//intracellular part;GO:0005783//endoplasmic reticulum;GO:0016021//integral component of membrane;GO:0005737//cytoplasm;GO:0098827//endoplasmic reticulum subcompartment;GO:0044422//organelle part;GO:0044464//cell part;GO:0043229//intracellular organelle;GO:0044425//membrane part;G…			KJB24287.1|1.5e-64|hypothetical protein B456_004G137000 [Gossypium raimondii]	12	0.99197
isoform_19238	66.94	46.94	27.22	30.45	32.88	13.07	27.66	5.06	29.83	20.22	0	18.13	23.79	18.32	48.52	58.32	46.91	38.7	K02137//F-type H+-transporting ATPase subunit O+ko01100//Metabolic pathways+ko00190//Oxidative phosphorylation	GO:0051234//establishment of localization;GO:0006810//transport;GO:0009126//purine nucleoside monophosphate metabolic process;GO:0019693//ribose phosphate metabolic process;GO:0009205//purine ribonucleoside triphosphate metabolic process;GO:0006725//cellular aromatic compound metabolic process;GO:0009142//nucleoside triphosphate biosynthetic process;GO:0098655//cation transmembrane transport;GO:1…			XP_024983040.1|4.9e-97|ATP synthase subunit O, mitochondrial-like isoform X2 [Cynara cardunculus var. scolymus]	12	0.918858
isoform_19259	127.72	207.36	213.42	90.74	62.8	2.33	192.67	49.03	48.33	49.84	10.46	43.44	197.66	1.6	221.25	129.94	91.77	94.8	K02936//large subunit ribosomal protein L7Ae+ko03010//Ribosome	GO:0071840//cellular component organization or biogenesis;GO:0022613//ribonucleoprotein complex biogenesis;GO:0044085//cellular component biogenesis;GO:0042254//ribosome biogenesis;GO:0005737//cytoplasm;GO:0032991//protein-containing complex;GO:0005622//intracellular;GO:0044424//intracellular part;GO:0043228//non-membrane-bounded organelle;GO:1990904//ribonucleoprotein complex;GO:0043226//organel…			OVA16905.1|4.4e-130|Ribosomal protein L7A/L8 [Macleaya cordata]	12	0.47783
isoform_19331	63.44	89.18	81.71	66.57	51.96	72.75	49.27	21.06	11.1	20.33	8.26	36.58	41.01	43.53	81.63	109.01	80.42	68	K13352//peroxin-11B+ko04146//Peroxisome	GO:0032535//regulation of cellular component size;GO:0016559//peroxisome fission;GO:0065008//regulation of biological quality;GO:0007031//peroxisome organization;GO:0090066//regulation of anatomical structure size;GO:0006996//organelle organization;GO:0065007//biological regulation;GO:0009987//cellular process;GO:0016043//cellular component organization;GO:0071840//cellular component organization…			XP_010091543.1|5.6e-117|peroxisomal membrane protein 11C [Morus notabilis]	12	0.765002
isoform_19363	60.16	31.43	36.26	33.27	30.54	31.71	22.56	14.64	15.45	15.09	5.58	13.9	24.52	25.68	34.77	43.09	27.87	26.07		GO:0016021//integral component of membrane;GO:0044425//membrane part;GO:0016020//membrane;GO:0031224//intrinsic component of membrane;			XP_002284036.1|4.3e-125|PREDICTED: transmembrane protein 147 [Vitis vinifera]	12	0.570954
isoform_19374	40.85	49.2	19.35	33.95	18.07	20.09	18	11.19	4.96	0	2.56	8.82	17.78	21.06	36.75	34.15	30.89	19.01	K22746//anamorsin	GO:0006790//sulfur compound metabolic process;GO:0008152//metabolic process;GO:0044085//cellular component biogenesis;GO:0016226//iron-sulfur cluster assembly;GO:0051186//cofactor metabolic process;GO:0071840//cellular component organization or biogenesis;GO:0016043//cellular component organization;GO:0031163//metallo-sulfur cluster assembly;GO:0009987//cellular process;GO:0022607//cellular compo…			XP_010654365.1|2.6e-106|PREDICTED: anamorsin homolog isoform X1 [Vitis vinifera]	12	0.822853
isoform_19379	41.94	33.45	29.51	26.02	18.34	19.23	11.09	9.63	5.35	7.29	1.94	7.72	11.33	13.78	22.78	29.25	29.3	19.97	K01358//ATP-dependent Clp protease, protease subunit [EC:3.4.21.92]	GO:0019538//protein metabolic process;GO:0044260//cellular macromolecule metabolic process;GO:0044267//cellular protein metabolic process;GO:0006807//nitrogen compound metabolic process;GO:0044237//cellular metabolic process;GO:0044248//cellular catabolic process;GO:0044238//primary metabolic process;GO:0009056//catabolic process;GO:0043170//macromolecule metabolic process;GO:1901565//organonitro…			XP_010277386.1|1.9e-141|PREDICTED: ATP-dependent Clp protease proteolytic subunit-related protein 2, chloroplastic [Nelumbo nucifera]	12	0.840027
isoform_19451	20.87	32.22	24.93	13.04	16.5	14.23	9.2	8.76	0	14.63	1.47	3.38	6.8	7.04	13.03	18.06	22.17	19.59	K05396//D-cysteine desulfhydrase [EC:4.4.1.15]+ko00270//Cysteine and methionine metabolism	GO:0003824//catalytic activity;			XP_010276233.1|2.2e-150|PREDICTED: bifunctional D-cysteine desulfhydrase/1-aminocyclopropane-1-carboxylate deaminase, mitochondrial isoform X1 [Nelumbo nucifera]	12	0.764761
isoform_19488	506.68	2.06	0.65	193.19	114.98	1.87	206.26	57.97	51.72	113.21	8.92	167.72	0.88	2.46	283.66	244.82	132.78	217.24	K02984//small subunit ribosomal protein S3Ae+ko03010//Ribosome	GO:0043604//amide biosynthetic process;GO:0006412//translation;GO:0034641//cellular nitrogen compound metabolic process;GO:1901566//organonitrogen compound biosynthetic process;GO:0044249//cellular biosynthetic process;GO:0019538//protein metabolic process;GO:0044237//cellular metabolic process;GO:0044238//primary metabolic process;GO:0009058//biosynthetic process;GO:0009987//cellular process;GO:…			XP_010034641.1|9.7e-130|PREDICTED: 40S ribosomal protein S3a [Eucalyptus grandis]	12	0.443681
isoform_19558	46.58	115.58	33.57	92.29	35.34	34.38	74.13	11.5	16.15	0	6.06	25.8	32.27	40.18	40.32	89.18	89.21	0	K11267//sister chromatid cohesion protein PDS5;K11294//nucleolin				XP_023877727.1|2.0e-26|uncharacterized protein LOC111990164 [Quercus suber]	12	0.631105
isoform_19591	22.85	34.7	16.64	17.91	4.37	15.07	11.3	3.46	6.91	6.71	0.43	2.84	12.17	6.48	15.81	25.61	24.79	10.23	K07904//Ras-related protein Rab-11A+ko04144//Endocytosis	GO:1903047//mitotic cell cycle process;GO:0007165//signal transduction;GO:0032506//cytokinetic process;GO:0050789//regulation of biological process;GO:0046907//intracellular transport;GO:0022402//cell cycle process;GO:0000281//mitotic cytokinesis;GO:0007049//cell cycle;GO:1902410//mitotic cytokinetic process;GO:0006810//transport;GO:0032482//Rab protein signal transduction;GO:0051301//cell divisi…			NP_172434.1|3.1e-107|RAB GTPase 11C [Arabidopsis thaliana]	12	0.833989
isoform_19602	28.96	21.67	40.3	22.57	1.98	24.15	18.55	15.88	0	15.88	6.69	0	14.8	0	14	25.97	36.78	26.94	K03943//NADH dehydrogenase (ubiquinone) flavoprotein 2 [EC:7.1.1.2 1.6.99.3]+ko01100//Metabolic pathways+ko00190//Oxidative phosphorylation	GO:0005488//binding;GO:0051536//iron-sulfur cluster binding;GO:0051537//2 iron, 2 sulfur cluster binding;GO:0016491//oxidoreductase activity;GO:0043169//cation binding;GO:0046872//metal ion binding;GO:0003824//catalytic activity;GO:0043167//ion binding;GO:0051540//metal cluster binding;GO:0048037//cofactor binding;			OMP08829.1|2.3e-131|Thioredoxin-like 2Fe-2S ferredoxin [Corchorus olitorius]	12	0.658228
isoform_19719	39.96	39.25	47	18.95	10.05	31.69	18.55	13.09	0	12.99	0	10.61	28.13	26.93	51.13	37.59	60.22	54.48	K02865//large subunit ribosomal protein L10Ae+ko03010//Ribosome	GO:0019538//protein metabolic process;GO:0006807//nitrogen compound metabolic process;GO:0044260//cellular macromolecule metabolic process;GO:0034645//cellular macromolecule biosynthetic process;GO:1901576//organic substance biosynthetic process;GO:0009059//macromolecule biosynthetic process;GO:0044249//cellular biosynthetic process;GO:0043604//amide biosynthetic process;GO:0044238//primary metab…			XP_011088891.1|1.8e-104|60S ribosomal protein L10a-1-like [Sesamum indicum]	12	0.982532
isoform_19760	24.59	22.55	24.22	25.39	15.19	15.65	12.56	5.68	5.85	4.74	0.49	5.74	15.48	10.82	20.99	29.8	23.96	21.79	K00799//glutathione S-transferase [EC:2.5.1.18]+ko00480//Glutathione metabolism	GO:0003824//catalytic activity;GO:0016765//transferase activity, transferring alkyl or aryl (other than methyl) groups;GO:0016740//transferase activity;GO:0004364//glutathione transferase activity;			XP_002509785.1|5.9e-111|glutathione S-transferase T1 [Ricinus communis]	12	0.92717
isoform_19780	126.93	95.41	77.64	63.84	34.9	44.05	34.4	27.24	13.42	44.12	10.29	16.87	36.86	30.84	69.09	94.71	63.33	57.08	K01726//gamma-carbonic anhydrase [EC:4.2.1.-]				OWM90600.1|7.6e-119|hypothetical protein CDL15_Pgr014903 [Punica granatum]	12	0.496435
isoform_19805	35.41	37.14	34.2	28.99	16.37	24.45	20.94	8.95	9.75	10.25	0.42	7.48	24.43	22.32	28.79	35.64	34.17	28.23		GO:0005623//cell;GO:0044444//cytoplasmic part;GO:0043226//organelle;GO:0005622//intracellular;GO:0044464//cell part;GO:0043227//membrane-bounded organelle;GO:0005737//cytoplasm;GO:0044425//membrane part;GO:0031224//intrinsic component of membrane;GO:0044424//intracellular part;GO:0005739//mitochondrion;GO:0043231//intracellular membrane-bounded organelle;GO:0043229//intracellular organelle;GO:001…			XP_010258900.1|1.1e-96|PREDICTED: uncharacterized protein LOC104598502 [Nelumbo nucifera]	12	0.983297
isoform_19919	98	50.1	69.56	59.55	51.61	49.71	72.84	16.02	21.84	30.64	10.57	39.1	91.48	42.38	76.33	61.08	55.58	52.69	K03768//peptidyl-prolyl cis-trans isomerase B (cyclophilin B) [EC:5.2.1.8]	GO:0009987//cellular process;GO:0042026//protein refolding;GO:0006457//protein folding;GO:0051082//unfolded protein binding;GO:0016859//cis-trans isomerase activity;GO:0016853//isomerase activity;GO:0033218//amide binding;GO:0005488//binding;GO:0016018//cyclosporin A binding;GO:0005515//protein binding;GO:0003755//peptidyl-prolyl cis-trans isomerase activity;GO:0003824//catalytic activity;GO:0140…			XP_002265030.2|2.8e-113|PREDICTED: photosynthetic NDH subunit of lumenal location 5, chloroplastic [Vitis vinifera]	12	0.512691
isoform_19924	60.51	45.99	43.37	37.6	31.83	26.05	32.23	11.74	11.23	19.12	2.79	16.39	41.74	41.8	41.66	58.8	45.76	52.83	K15028//translation initiation factor 3 subunit K	GO:0050794//regulation of cellular process;GO:0065003//protein-containing complex assembly;GO:0044238//primary metabolic process;GO:0031323//regulation of cellular metabolic process;GO:0043933//protein-containing complex subunit organization;GO:0044085//cellular component biogenesis;GO:0022607//cellular component assembly;GO:0022613//ribonucleoprotein complex biogenesis;GO:0019538//protein metabo…			XP_021276470.1|1.1e-69|eukaryotic translation initiation factor 3 subunit K [Herrania umbratica]	12	0.988915
isoform_19938	378.35	384.14	231.21	398.21	240.41	235.36	308.25	152.92	60.56	165.23	38.04	150.31	332.44	173.26	231.42	492.25	232.57	220.68	K02865//large subunit ribosomal protein L10Ae+ko03010//Ribosome	GO:0044267//cellular protein metabolic process;GO:0010467//gene expression;GO:0006412//translation;GO:1901564//organonitrogen compound metabolic process;GO:0044249//cellular biosynthetic process;GO:0044237//cellular metabolic process;GO:0008152//metabolic process;GO:0009987//cellular process;GO:1901566//organonitrogen compound biosynthetic process;GO:0043170//macromolecule metabolic process;GO:19…			XP_011088891.1|1.7e-104|60S ribosomal protein L10a-1-like [Sesamum indicum]	12	0.574081
isoform_19944	5.6	54.99	48.82	5.24	5.38	28.39	5.33	20.32	1.62	48.7	12.74	4.29	24.51	21.05	39.32	45.19	8.91	65.51	K01070//S-formylglutathione hydrolase [EC:3.1.2.12]+ko01200//Carbon metabolism	GO:0046294//formaldehyde catabolic process;GO:0044282//small molecule catabolic process;GO:0110096//cellular response to aldehyde;GO:1901701//cellular response to oxygen-containing compound;GO:1901575//organic substance catabolic process;GO:0017001//antibiotic catabolic process;GO:1901700//response to oxygen-containing compound;GO:0070887//cellular response to chemical stimulus;GO:0110095//cellul…			PON92611.1|3.4e-143|S-formylglutathione hydrolase [Trema orientale]	12	0.617694
isoform_19966	29.96	53.32	24.92	38.76	30.58	34.05	38.66	12.21	23.26	16.56	7.65	1.19	12.1	41.4	47.87	35.22	37.2	47.98	K07936//GTP-binding nuclear protein Ran+ko03013//RNA transport+ko03008//Ribosome biogenesis in eukaryotes	GO:0042886//amide transport;GO:0015031//protein transport;GO:0015833//peptide transport;GO:0071702//organic substance transport;GO:0071705//nitrogen compound transport;GO:0051641//cellular localization;GO:0051234//establishment of localization;GO:0008104//protein localization;GO:0006810//transport;GO:0033036//macromolecule localization;GO:0051169//nuclear transport;GO:0051649//establishment of lo…			AEK84227.1|2.2e-126|GTP-binding protein [Cucurbita maxima]	12	0.800864
isoform_19978	114.95	163.31	107.12	93.66	95.65	91.08	47.29	77.18	45.43	59.21	19.27	67.11	82.5	90.26	98.53	154.06	115.84	103.25	K13418//somatic embryogenesis receptor kinase 1 [EC:2.7.10.1 2.7.11.1]	GO:0016021//integral component of membrane;GO:0016020//membrane;GO:0031224//intrinsic component of membrane;GO:0044425//membrane part;			EOY34305.1|1.8e-99|Leucine-rich repeat family protein isoform 1 [Theobroma cacao]	12	0.976178
isoform_19992	71.62	72.47	77.41	71.25	39.23	64.06	46.14	33.76	24.45	26.81	6.31	31.34	54.7	47.97	76.24	83.07	83.6	62.82	K01803//triosephosphate isomerase (TIM) [EC:5.3.1.1]+ko00010//Glycolysis / Gluconeogenesis+ko01230//Biosynthesis of amino acids+ko01100//Metabolic pathways+ko00051//Fructose and mannose metabolism+ko01110//Biosynthesis of secondary metabolites+ko00710//Carbon fixation in photosynthetic organisms+ko01200//Carbon metabolism+ko00562//Inositol phosphate metabolism	GO:0009132//nucleoside diphosphate metabolic process;GO:0009124//nucleoside monophosphate biosynthetic process;GO:0019438//aromatic compound biosynthetic process;GO:0006753//nucleoside phosphate metabolic process;GO:0009145//purine nucleoside triphosphate biosynthetic process;GO:0044283//small molecule biosynthetic process;GO:0034641//cellular nitrogen compound metabolic process;GO:0009168//purin…			XP_007205760.1|3.5e-132|triosephosphate isomerase, cytosolic [Prunus persica]	12	0.917575
isoform_20029	32.63	32.56	31.49	37.65	24.13	26.79	39.75	12.99	18.24	10.01	0	31.05	25.04	25.95	45.95	22.16	35.58	31.79	K16546//FGFR1 oncogene partner				XP_008369783.1|3.6e-113|PREDICTED: protein TONNEAU 1a-like [Malus domestica]	12	0.73838
isoform_20033	36.94	45.98	55.79	37.4	39.47	30.12	57.59	23.15	7.31	23.09	0.84	29.68	33.47	23.23	56.72	61.13	51.55	45.4	K04392//Ras-related C3 botulinum toxin substrate 1+ko04145//Phagosome+ko04933//AGE-RAGE signaling pathway in diabetic complications	GO:0043254//regulation of protein complex assembly;GO:0031532//actin cytoskeleton reorganization;GO:0048856//anatomical structure development;GO:0090066//regulation of anatomical structure size;GO:0033043//regulation of organelle organization;GO:0006996//organelle organization;GO:0032970//regulation of actin filament-based process;GO:0050789//regulation of biological process;GO:0048522//positive …			XP_002278595.1|2.6e-106|PREDICTED: rac-like GTP-binding protein 5 [Vitis vinifera]	12	0.401678
isoform_20070	43.76	66.78	32.12	18.66	23.8	6.53	8.26	12.93	4.2	20.86	0	18.39	52.02	5.4	36.61	50.65	5.57	81.51	K15777//4,5-DOPA dioxygenase extradiol [EC:1.13.11.-]+ko00965//Betalain biosynthesis	GO:0006725//cellular aromatic compound metabolic process;GO:0008152//metabolic process;GO:0009987//cellular process;GO:0044237//cellular metabolic process;GO:0046914//transition metal ion binding;GO:0008198//ferrous iron binding;GO:0043169//cation binding;GO:0046872//metal ion binding;GO:0005488//binding;GO:0051213//dioxygenase activity;GO:0043167//ion binding;GO:0005506//iron ion binding;GO:0003…			XP_002283881.1|2.0e-127|PREDICTED: extradiol ring-cleavage dioxygenase [Vitis vinifera]	12	0.992959
isoform_20098	688.69	458.61	318.48	286.41	104.15	76.16	117.57	115.29	34.45	91.66	13.63	43.51	326.49	146.04	170.67	519.61	550.79	144.78	K09872//aquaporin PIP	GO:0016021//integral component of membrane;GO:0031224//intrinsic component of membrane;GO:0016020//membrane;GO:0044425//membrane part;GO:0022857//transmembrane transporter activity;GO:0005215//transporter activity;GO:0015267//channel activity;GO:0022803//passive transmembrane transporter activity;			AQL59246.1|2.5e-159|PIP2-1 [Paeonia lactiflora]	12	0.822422
isoform_20239	25.41	20.32	21.15	23.03	11.89	20.14	14.5	4.73	7.82	12.47	0	6.22	12.64	15.62	29.6	31.24	21.11	23.42	K06130//lysophospholipase II [EC:3.1.1.5]+ko00564//Glycerophospholipid metabolism	GO:0003824//catalytic activity;GO:0016787//hydrolase activity;			XP_019074095.1|6.3e-126|PREDICTED: probable carboxylesterase SOBER1-like [Vitis vinifera]	12	0.791067
isoform_20270	62.47	36.74	48.02	31.56	39.29	21.55	20.06	17.2	10.07	20.62	4.69	19.34	19.47	25.86	31.34	37.79	33.45	35.11	K07904//Ras-related protein Rab-11A+ko04144//Endocytosis	GO:0060627//regulation of vesicle-mediated transport;GO:0050789//regulation of biological process;GO:0009651//response to salt stress;GO:0065007//biological regulation;GO:0006950//response to stress;GO:0050794//regulation of cellular process;GO:0006970//response to osmotic stress;GO:0042538//hyperosmotic salinity response;GO:0051049//regulation of transport;GO:0032879//regulation of localization;…			XP_002285495.1|6.6e-107|PREDICTED: ras-related protein RIC2 [Vitis vinifera]	12	0.694642
isoform_20402	119.69	72.81	111.69	5.63	47.21	5.09	37.45	41.56	2.62	13.04	0.94	19.79	30.88	43.28	81.68	89.64	79.45	8.85	K17278//membrane-associated progesterone receptor component	GO:0043227//membrane-bounded organelle;GO:0005783//endoplasmic reticulum;GO:0005623//cell;GO:0044444//cytoplasmic part;GO:0012505//endomembrane system;GO:0044424//intracellular part;GO:0043229//intracellular organelle;GO:0005622//intracellular;GO:0043231//intracellular membrane-bounded organelle;GO:0044464//cell part;GO:0031224//intrinsic component of membrane;GO:0016021//integral component of me…			XP_021671674.1|6.1e-94|membrane steroid-binding protein 2-like isoform X1 [Hevea brasiliensis]	12	0.650224
isoform_20408	48.44	31.16	33.75	23.83	8.87	13.98	18	6.71	12.57	15	7.51	6.74	14.75	17.88	17.9	28.82	33.2	24.43	K02134//F-type H+-transporting ATPase subunit delta+ko01100//Metabolic pathways+ko00190//Oxidative phosphorylation	GO:1901135//carbohydrate derivative metabolic process;GO:0098655//cation transmembrane transport;GO:0009199//ribonucleoside triphosphate metabolic process;GO:0072522//purine-containing compound biosynthetic process;GO:0098662//inorganic cation transmembrane transport;GO:0044249//cellular biosynthetic process;GO:0009117//nucleotide metabolic process;GO:0009152//purine ribonucleotide biosynthetic p…			XP_021297944.1|4.1e-93|ATP synthase subunit delta', mitochondrial [Herrania umbratica]	12	0.69884
isoform_20533	33.04	77.67	65.36	13.41	34.93	35.84	7.3	2.02	1.3	38.2	1.01	28.59	17.52	27.55	49.8	45.94	30.13	38.95	K00789//S-adenosylmethionine synthetase [EC:2.5.1.6]+ko01230//Biosynthesis of amino acids+ko01100//Metabolic pathways+ko01110//Biosynthesis of secondary metabolites+ko00270//Cysteine and methionine metabolism	GO:0006732//coenzyme metabolic process;GO:1901576//organic substance biosynthetic process;GO:0006790//sulfur compound metabolic process;GO:0044237//cellular metabolic process;GO:0046500//S-adenosylmethionine metabolic process;GO:0071704//organic substance metabolic process;GO:0008152//metabolic process;GO:0051188//cofactor biosynthetic process;GO:0044281//small molecule metabolic process;GO:00065…			OVA13537.1|1.6e-153|S-adenosylmethionine synthetase [Macleaya cordata]	12	0.643905
isoform_20659	82.35	116.9	56.58	51.7	15.97	15.39	53.69	1.57	1.34	6.21	0	15.46	110.91	33.13	69.65	106.2	86.76	72.66	K11323//histone arginine demethylase JMJD6 [EC:1.14.11.-]	GO:0016020//membrane;GO:0044425//membrane part;GO:0030054//cell junction;GO:0044459//plasma membrane part;GO:0071944//cell periphery;GO:0055044//symplast;GO:0009506//plasmodesma;GO:0031225//anchored component of membrane;GO:0016021//integral component of membrane;GO:0005911//cell-cell junction;GO:0005886//plasma membrane;GO:0031226//intrinsic component of plasma membrane;GO:0031224//intrinsic com…			PKI48250.1|2.7e-81|hypothetical protein CRG98_031352 [Punica granatum]	12	0.965843
isoform_2072	347.37	97.22	95.05	135.99	78.61	63.8	11.26	47.45	4.55	4.26	1.05	40.63	26.02	87.44	70.74	195.67	171.01	165.93	K03234//elongation factor 2	GO:0097367//carbohydrate derivative binding;GO:0016818//hydrolase activity, acting on acid anhydrides, in phosphorus-containing anhydrides;GO:0032561//guanyl ribonucleotide binding;GO:1901265//nucleoside phosphate binding;GO:0032550//purine ribonucleoside binding;GO:0003824//catalytic activity;GO:0019001//guanyl nucleotide binding;GO:0000166//nucleotide binding;GO:0097159//organic cyclic compound…			PQP97453.1|0.0e+00|elongation factor 2 [Prunus yedoensis var. nudiflora]	12	0.985393
isoform_20734	168.63	55.85	39.29	20.38	0	91.57	132.93	22.97	34.83	24.82	7.73	55.3	17.11	15.37	37.51	199.55	171.73	26.7	K20721//reticulon-1	GO:0044425//membrane part;GO:0043226//organelle;GO:0016021//integral component of membrane;GO:0005737//cytoplasm;GO:0098827//endoplasmic reticulum subcompartment;GO:0016020//membrane;GO:0044444//cytoplasmic part;GO:0043229//intracellular organelle;GO:0031224//intrinsic component of membrane;GO:0044464//cell part;GO:0043227//membrane-bounded organelle;GO:0005783//endoplasmic reticulum;GO:0005623//…			XP_011026963.1|5.6e-103|PREDICTED: reticulon-like protein B2 [Populus euphratica]	12	0.545618
isoform_20764	76.72	79.04	50.56	46.77	23.33	21.61	36.52	11.43	19.13	21.64	1.83	18.47	44.25	35.13	51.68	68.48	52.53	54.19	K07897//Ras-related protein Rab-7A+ko04144//Endocytosis+ko04145//Phagosome	GO:0007154//cell communication;GO:0007264//small GTPase mediated signal transduction;GO:0023052//signaling;GO:0050789//regulation of biological process;GO:0033036//macromolecule localization;GO:0015031//protein transport;GO:0007265//Ras protein signal transduction;GO:0007165//signal transduction;GO:0008104//protein localization;GO:0015833//peptide transport;GO:0009987//cellular process;GO:0071705…			XP_021651309.1|4.1e-114|ras-related protein Rab7 [Hevea brasiliensis]	12	0.976611
isoform_20851	15.68	40.74	17.58	0	15.55	14.12	21.68	3.23	0	31.4	0	0	2.62	40.79	10.88	43.48	29.87	13.81	K07877//Ras-related protein Rab-2A	GO:0042886//amide transport;GO:0007265//Ras protein signal transduction;GO:0007165//signal transduction;GO:0007154//cell communication;GO:0051234//establishment of localization;GO:0051649//establishment of localization in cell;GO:0051641//cellular localization;GO:0070727//cellular macromolecule localization;GO:0071705//nitrogen compound transport;GO:0051716//cellular response to stimulus;GO:00081…			XP_008384325.1|7.0e-114|PREDICTED: ras-related protein RABB1c [Malus domestica]	12	0.453696
isoform_20900	77.56	74.25	95.4	47.51	37.36	9.47	36.75	58.27	17.45	5.06	11.01	42.21	63.97	57.69	77.9	102.69	81.37	84.43	K07937//ADP-ribosylation factor 1+ko04144//Endocytosis	GO:0008104//protein localization;GO:0071705//nitrogen compound transport;GO:0051649//establishment of localization in cell;GO:0016192//vesicle-mediated transport;GO:0034613//cellular protein localization;GO:0006886//intracellular protein transport;GO:0051179//localization;GO:0051641//cellular localization;GO:0051234//establishment of localization;GO:0033036//macromolecule localization;GO:0015833/…			BAB90396.1|4.4e-100|ADP-ribosylation factor [Oryza sativa Japonica Group]	12	0.9083
isoform_21004	209.74	77.78	90.69	114.28	94.89	86.71	108.73	67.82	23.68	67.74	21.85	45.46	122.58	86.98	135.19	124.75	90.27	102.93	K04078//chaperonin GroES	GO:2000379//positive regulation of reactive oxygen species metabolic process;GO:0048518//positive regulation of biological process;GO:0010648//negative regulation of cell communication;GO:0051353//positive regulation of oxidoreductase activity;GO:0050789//regulation of biological process;GO:0051259//protein complex oligomerization;GO:0010035//response to inorganic substance;GO:0009266//response t…			XP_007012580.1|5.3e-114|PREDICTED: 20 kDa chaperonin, chloroplastic [Theobroma cacao]	12	0.699025
isoform_21099	940.94	183.34	376.78	417.16	98.04	72.12	59.57	45.43	13.4	32.25	10.39	67.55	45.76	173.94	617.07	429.07	596.37	328.04	K00434//L-ascorbate peroxidase [EC:1.11.1.11]+ko00053//Ascorbate and aldarate metabolism+ko00480//Glutathione metabolism	GO:0050896//response to stimulus;GO:0006979//response to oxidative stress;GO:0006950//response to stress;GO:0097159//organic cyclic compound binding;GO:0005488//binding;GO:0046906//tetrapyrrole binding;GO:0048037//cofactor binding;GO:1901363//heterocyclic compound binding;GO:0016684//oxidoreductase activity, acting on peroxide as acceptor;GO:0016491//oxidoreductase activity;GO:0016209//antioxidan…			PIA32064.1|7.5e-132|hypothetical protein AQUCO_04600020v1 [Aquilegia coerulea]	12	0.995058
isoform_21100	78.24	60.69	36.36	39.38	22.89	26.82	15.83	18.51	7.32	12.3	0	12.6	29.14	28.65	45.73	48.35	54.39	44.54	K02728//20S proteasome subunit alpha 3 [EC:3.4.25.1]+ko03050//Proteasome	GO:0044257//cellular protein catabolic process;GO:0043632//modification-dependent macromolecule catabolic process;GO:0009057//macromolecule catabolic process;GO:1901564//organonitrogen compound metabolic process;GO:0008152//metabolic process;GO:0010499//proteasomal ubiquitin-independent protein catabolic process;GO:0044267//cellular protein metabolic process;GO:1901575//organic substance cataboli…			PON63840.1|3.1e-133|Proteasome A-type subunit [Parasponia andersonii]	12	0.990567
isoform_21143	105.83	48.85	40.7	35.56	14.41	18.75	29.15	4.03	8.95	24.13	2.2	38.95	63.97	51.86	52.28	89.04	62.88	52.96					XP_021689713.1|3.1e-37|uncharacterized protein LOC110671537 [Hevea brasiliensis]	12	0.888563
isoform_21185	60.17	59.8	56.91	56.77	38.8	40.07	26.01	20.87	3.54	15.92	3.31	26.04	33.29	33.23	42.13	38.18	55.05	40.09	K13800//UMP-CMP kinase [EC:2.7.4.14]+ko01100//Metabolic pathways+ko00240//Pyrimidine metabolism	GO:0044237//cellular metabolic process;GO:1901576//organic substance biosynthetic process;GO:0006793//phosphorus metabolic process;GO:0046483//heterocycle metabolic process;GO:0006221//pyrimidine nucleotide biosynthetic process;GO:0072528//pyrimidine-containing compound biosynthetic process;GO:0071704//organic substance metabolic process;GO:0019856//pyrimidine nucleobase biosynthetic process;GO:0…			XP_027159284.1|9.8e-97|UMP-CMP kinase 3-like [Coffea eugenioides]	12	0.71204
isoform_2122	51.85	56.12	52.55	42.09	34.23	42.38	28.33	18.34	2.22	46.27	13.01	30.36	40.73	43.53	51.02	31.84	47.81	51.7	K01414//oligopeptidase A [EC:3.4.24.70]	GO:0004222//metalloendopeptidase activity;GO:0070011//peptidase activity, acting on L-amino acid peptides;GO:0016787//hydrolase activity;GO:0008233//peptidase activity;GO:0004175//endopeptidase activity;GO:0046872//metal ion binding;GO:0005488//binding;GO:0003824//catalytic activity;GO:0008237//metallopeptidase activity;GO:0043167//ion binding;GO:0140096//catalytic activity, acting on a protein;G…			GAV74746.1|0.0e+00|Peptidase_M3 domain-containing protein [Cephalotus follicularis]	12	0.92321
isoform_21238	49.95	64.78	58.73	19.17	21.59	29.47	37.04	2.37	5.52	32.67	5.63	21.93	65.04	35.07	44.32	87.33	67.23	50.11						12	0.918489
isoform_21244	32.17	28.92	26.07	24.9	15.07	15.04	14.11	19.31	11.32	13.15	0	10.94	22.17	20.78	18.45	35.18	22.69	16.24		GO:0016020//membrane;GO:0016021//integral component of membrane;GO:0031224//intrinsic component of membrane;GO:0044425//membrane part;			CBI16603.3|8.4e-112|unnamed protein product, partial [Vitis vinifera]	12	0.721175
isoform_21252	53.25	65.7	38.47	25.37	20.41	30.47	11.14	12.57	7.43	5.74	2.43	7	34.56	23.64	62.11	87.13	59.56	74.6		GO:0016020//membrane;GO:0044425//membrane part;GO:0031224//intrinsic component of membrane;GO:0016021//integral component of membrane;			CBI20822.3|4.8e-67|unnamed protein product, partial [Vitis vinifera]	12	0.987204
isoform_21330	54.33	45.05	46.04	26	12.59	19.34	15.51	17.34	17.75	20.32	4.88	11.39	13.79	19.39	20.16	65.32	36.01	46.92	K08516//synaptobrevin homolog YKT6+ko04130//SNARE interactions in vesicular transport	GO:0016192//vesicle-mediated transport;GO:0051179//localization;GO:0051234//establishment of localization;GO:0006810//transport;GO:0016020//membrane;GO:0016021//integral component of membrane;GO:0044425//membrane part;GO:0031224//intrinsic component of membrane;			XP_002324554.3|9.3e-103|VAMP-like protein YKT61 [Populus trichocarpa]	12	0.985476
isoform_21466	37.91	78.13	31.03	29.39	31.38	29.91	13.93	19.99	7.04	13.26	1.26	18.08	14.18	21.13	33.83	50.09	57.94	41.27	K10576//ubiquitin-conjugating enzyme E2 H [EC:2.3.2.23]+ko04120//Ubiquitin mediated proteolysis	GO:0044248//cellular catabolic process;GO:0071704//organic substance metabolic process;GO:0044257//cellular protein catabolic process;GO:0044238//primary metabolic process;GO:0006508//proteolysis;GO:0006807//nitrogen compound metabolic process;GO:0051603//proteolysis involved in cellular protein catabolic process;GO:0044267//cellular protein metabolic process;GO:0044237//cellular metabolic proces…			GAV64760.1|2.2e-96|UQ_con domain-containing protein [Cephalotus follicularis]	12	0.983028
isoform_21516	73.14	65.03	65.62	63.73	40.63	43.68	41.79	20.76	36.12	34.09	12	16.23	55.71	43.33	68.77	80.84	62.93	62.64	K02735//20S proteasome subunit beta 3 [EC:3.4.25.1]+ko03050//Proteasome	GO:0019538//protein metabolic process;GO:0044265//cellular macromolecule catabolic process;GO:0006807//nitrogen compound metabolic process;GO:0043632//modification-dependent macromolecule catabolic process;GO:0044248//cellular catabolic process;GO:0008152//metabolic process;GO:0006511//ubiquitin-dependent protein catabolic process;GO:0044237//cellular metabolic process;GO:0071704//organic substan…			XP_022894229.1|1.9e-103|proteasome subunit beta type-3-A-like [Olea europaea var. sylvestris]	12	0.949978
isoform_21546	90.75	105.5	44.8	51.43	90.85	56.25	48.15	16.78	39.34	27.6	9.12	92.07	26.01	43.81	39.2	103.97	86.41	71.27					ONI29261.1|1.9e-60|hypothetical protein PRUPE_1G189800 [Prunus persica]	12	0.466993
isoform_21612	230.5	181.71	114.56	141.26	119.23	106.29	91.27	54.2	89.45	138.04	19.55	70.97	72.09	89.58	125.03	177.94	161.51	133.53	K07953//GTP-binding protein SAR1 [EC:3.6.5.-]+ko04141//Protein processing in endoplasmic reticulum	GO:0071702//organic substance transport;GO:0033036//macromolecule localization;GO:0015833//peptide transport;GO:0051641//cellular localization;GO:0051179//localization;GO:0034613//cellular protein localization;GO:0006886//intracellular protein transport;GO:0051649//establishment of localization in cell;GO:0070727//cellular macromolecule localization;GO:0016192//vesicle-mediated transport;GO:00512…			XP_004152229.1|9.0e-106|PREDICTED: GTP-binding protein SAR1A [Cucumis sativus]	12	0.499613
isoform_21640	270.59	221.11	47.11	97.02	53.31	29.13	11.14	7.59	0	14.64	0	8.26	26.92	0.13	211.22	107.23	231.94	58.41					XP_018820724.1|7.5e-65|PREDICTED: uncharacterized protein LOC108991039 [Juglans regia]	12	0.742477
isoform_21651	42.39	41.4	33.8	49.72	25.24	25.57	27.23	9.35	10.07	13.73	0.55	14.51	32.3	30.13	38.15	53.59	44.85	36.88		GO:0044424//intracellular part;GO:0098791//Golgi subcompartment;GO:0005794//Golgi apparatus;GO:0044425//membrane part;GO:0043227//membrane-bounded organelle;GO:0000139//Golgi membrane;GO:0044422//organelle part;GO:0044431//Golgi apparatus part;GO:0012505//endomembrane system;GO:0005622//intracellular;GO:0044446//intracellular organelle part;GO:0031224//intrinsic component of membrane;GO:0031090//…			XP_026430437.1|3.2e-92|Golgi apparatus membrane protein-like protein ECHIDNA [Papaver somniferum]	12	0.961144
isoform_21659	115.32	112.45	107.6	88.56	54.08	64.53	66.23	20.95	2.77	3.58	0	26.89	72.84	66.25	100.97	115.52	105.35	89.47		GO:0048856//anatomical structure development;GO:0009555//pollen development;GO:0007275//multicellular organism development;GO:0032501//multicellular organismal process;GO:0032502//developmental process;GO:0048229//gametophyte development;			XP_002279389.1|3.3e-113|PREDICTED: probable ATP synthase 24 kDa subunit, mitochondrial [Vitis vinifera]	12	0.980942
isoform_21700	0	83.45	31.12	18.68	7.96	0.18	28.93	5.76	2.02	17.91	6.09	12.98	12.48	30.55	23.46	30.9	57.2	28.66	K08360//cytochrome b-561 [EC:7.2.1.3];K22455//estrogen receptor-binding fragment-associated gene 9 protein				XP_016695482.1|1.0e-69|PREDICTED: remorin-like [Gossypium hirsutum]	12	0.966991
isoform_21722	92.4	51.02	56.27	58.05	40.26	43.43	34.35	20.57	11.42	19.19	4.99	19.35	50.82	49.97	65.17	65.57	55.78	53.55					PSS31409.1|1.5e-94|Succinate dehydrogenase subunit 5 like [Actinidia chinensis var. chinensis]	12	0.954929
isoform_21763	144.38	115.39	80.39	120.67	35.05	68.82	33.05	48.59	39.49	24.71	8.95	44.49	54.85	39.11	91.3	95.82	99.32	71.74	K06685//MOB kinase activator 1				PIA57358.1|1.0e-120|hypothetical protein AQUCO_00600233v1 [Aquilegia coerulea]	12	0.832365
isoform_21795	196.97	69.8	142.64	44.63	34.2	24.57	11.18	26.56	2.63	9.69	3.2	18.98	69.97	24.02	108.49	125.34	107.52	54.94	K00940//nucleoside-diphosphate kinase [EC:2.7.4.6]+ko04016//MAPK signaling pathway - plant+ko00230//Purine metabolism+ko01100//Metabolic pathways+ko01110//Biosynthesis of secondary metabolites+ko00240//Pyrimidine metabolism	GO:0006163//purine nucleotide metabolic process;GO:0072521//purine-containing compound metabolic process;GO:1901659//glycosyl compound biosynthetic process;GO:0009150//purine ribonucleotide metabolic process;GO:0019693//ribose phosphate metabolic process;GO:0046483//heterocycle metabolic process;GO:0044283//small molecule biosynthetic process;GO:0009987//cellular process;GO:1901137//carbohydrate …			PSS11304.1|7.4e-113|Nucleoside diphosphate kinase [Actinidia chinensis var. chinensis]	12	0.970318
isoform_21898	61.27	43.36	76.39	58.59	29.96	36.53	31.3	34.23	20.03	55.07	7.86	20.48	24.58	36.97	62	55.65	77.24	53.78	K11138//telomere-associated protein RIF1	GO:0016021//integral component of membrane;GO:0031224//intrinsic component of membrane;GO:0016020//membrane;GO:0044425//membrane part;GO:0042578//phosphoric ester hydrolase activity;GO:0016788//hydrolase activity, acting on ester bonds;GO:0003824//catalytic activity;GO:0008081//phosphoric diester hydrolase activity;GO:0004112//cyclic-nucleotide phosphodiesterase activity;GO:0016787//hydrolase act…			GAV80560.1|1.9e-81|CPDase domain-containing protein [Cephalotus follicularis]	12	0.709428
isoform_21952	58.28	66.86	43.74	37.06	12.31	20.4	26.42	7.46	3.21	10.84	1.17	11.25	31.82	28.48	44.94	61.87	37.16	46.27	K16569//gamma-tubulin complex component 2	GO:0016020//membrane;GO:0044425//membrane part;GO:0031224//intrinsic component of membrane;GO:0016021//integral component of membrane;			PSS16130.1|1.5e-81|Mast/stem cell growth factor receptor Kit like [Actinidia chinensis var. chinensis]	12	0.989751
isoform_21960	42.7	22.39	28.57	28.2	21.02	20.5	29.93	3.74	8.41	9.78	4.45	11.6	32.38	14.91	20.49	37.88	35.01	32.25	K03626//nascent polypeptide-associated complex subunit alpha	GO:0032991//protein-containing complex;GO:0005622//intracellular;GO:0005737//cytoplasm;GO:0044464//cell part;GO:0044424//intracellular part;GO:0005623//cell;GO:0044444//cytoplasmic part;GO:0005854//nascent polypeptide-associated complex;GO:0008135//translation factor activity, RNA binding;GO:1901363//heterocyclic compound binding;GO:0003676//nucleic acid binding;GO:0097159//organic cyclic compoun…			OVA11784.1|2.4e-92|Ubiquitin-associated domain/translation elongation factor EF-Ts [Macleaya cordata]	12	0.991362
isoform_22005	49.15	29.87	39.59	41.05	31.01	34.49	33.67	14.86	19.35	15.48	2.18	24.25	27.43	32.34	50.32	56.25	27.24	48.86	K05609//ubiquitin carboxyl-terminal hydrolase L3 [EC:3.4.19.12]	GO:0043412//macromolecule modification;GO:0044238//primary metabolic process;GO:0006508//proteolysis;GO:0071704//organic substance metabolic process;GO:0043170//macromolecule metabolic process;GO:0030163//protein catabolic process;GO:0036211//protein modification process;GO:1901575//organic substance catabolic process;GO:1901564//organonitrogen compound metabolic process;GO:0070646//protein modif…			XP_021601227.1|7.5e-110|ubiquitin carboxyl-terminal hydrolase 3-like [Manihot esculenta]	12	0.512878
isoform_22047	37.4	66.65	43.02	34.02	28.62	21.23	33.62	6.17	3.88	11.54	0	22.22	41.69	31.64	46.37	56.3	46.07	47.05		GO:0071944//cell periphery;GO:0005886//plasma membrane;GO:0016020//membrane;GO:0044464//cell part;GO:0005623//cell;			XP_002268145.1|4.8e-48|PREDICTED: membrane-anchored ubiquitin-fold protein 3 [Vitis vinifera]	12	0.996114
isoform_22087	22.14	47.02	21.74	40.48	15.92	30.95	25.74	14.73	13.59	12.14	2.48	19.26	20.19	34.95	14.17	57.76	41.9	36.46		GO:0071944//cell periphery;GO:0005886//plasma membrane;GO:0016020//membrane;GO:0005623//cell;GO:0044464//cell part;			XP_021286717.1|1.0e-55|membrane-anchored ubiquitin-fold protein 3 [Herrania umbratica]	12	0.988454
isoform_22128	28.44	31.14	27.61	21.03	22.16	15.3	17.82	12.33	8.91	13.42	1.52	16.5	20.75	13.23	26.18	42.03	35.71	17					CAN79460.1|4.3e-57|hypothetical protein VITISV_022546 [Vitis vinifera]	12	0.965595
isoform_22159	52.06	43.41	12.9	36.24	15.14	11.87	0.08	25.19	12.33	1.36	0	6.02	9.91	21.2	40.11	49.65	57.58	35.6	K12197//charged multivesicular body protein 1+ko04144//Endocytosis	GO:0032509//endosome transport via multivesicular body sorting pathway;GO:0051234//establishment of localization;GO:0016197//endosomal transport;GO:0016192//vesicle-mediated transport;GO:0071985//multivesicular body sorting pathway;GO:0071705//nitrogen compound transport;GO:0045184//establishment of protein localization;GO:0042886//amide transport;GO:0033036//macromolecule localization;GO:0051641…			GAV80271.1|5.3e-100|Snf7 domain-containing protein, partial [Cephalotus follicularis]	12	0.999333
isoform_22164	378.7	1.71	175.7	0	0.92	99.26	0	20.53	12.76	9.61	0	0.24	159.61	65.29	79.1	117.22	301.15	57.22	K09873//aquaporin TIP	GO:0044425//membrane part;GO:0016020//membrane;GO:0031224//intrinsic component of membrane;GO:0016021//integral component of membrane;GO:0022803//passive transmembrane transporter activity;GO:0015267//channel activity;GO:0005215//transporter activity;GO:0022857//transmembrane transporter activity;			OVA17962.1|1.4e-129|Major intrinsic protein [Macleaya cordata]	12	0.977577
isoform_22174	55.37	28.91	43.54	35.56	27.54	20.66	32.64	9.92	2.81	8.25	3.27	16.83	43.06	20.79	58.03	49.65	34.16	41.37	K02883//large subunit ribosomal protein L18e+ko03010//Ribosome	GO:0006807//nitrogen compound metabolic process;GO:0009058//biosynthetic process;GO:0034641//cellular nitrogen compound metabolic process;GO:0043604//amide biosynthetic process;GO:0044260//cellular macromolecule metabolic process;GO:0043170//macromolecule metabolic process;GO:0044238//primary metabolic process;GO:0006518//peptide metabolic process;GO:1901566//organonitrogen compound biosynthetic …			XP_023904514.1|2.3e-90|60S ribosomal protein L18-3 [Quercus suber]	12	0.843502
isoform_22191	9.3	110.44	10.56	29.93	19.98	6.2	2.81	16.75	10.2	18.1	0.14	13.9	14.75	9.2	43.34	33.57	69.34	24.91	K00799//glutathione S-transferase [EC:2.5.1.18]+ko00480//Glutathione metabolism	GO:0016740//transferase activity;GO:0003824//catalytic activity;			XP_002268146.2|1.1e-81|PREDICTED: glutathione S-transferase PARB [Vitis vinifera]	12	0.887527
isoform_22224	34.96	33.09	29.83	27.94	16.47	19.29	15.64	14.39	6.39	11.66	3.82	14.62	14.17	14.67	22.02	38.96	22.78	24.46	K06670//cohesin complex subunit SCC1	GO:0016020//membrane;GO:0044425//membrane part;GO:0031224//intrinsic component of membrane;GO:0016021//integral component of membrane;			XP_023892062.1|2.1e-104|uncharacterized protein LOC112004068 [Quercus suber]	12	0.909983
isoform_22257	64.5	29.69	25.94	47.56	24.23	25.21	20.73	7.09	0	15.3	0	8.24	22.12	30.6	56.92	31.5	24.63	26.38	K13250//translocon-associated protein subunit beta+ko04141//Protein processing in endoplasmic reticulum	GO:0016020//membrane;GO:0005783//endoplasmic reticulum;GO:0044444//cytoplasmic part;GO:0044432//endoplasmic reticulum part;GO:0012505//endomembrane system;GO:0005789//endoplasmic reticulum membrane;GO:0031984//organelle subcompartment;GO:0016021//integral component of membrane;GO:0044446//intracellular organelle part;GO:0043229//intracellular organelle;GO:0098827//endoplasmic reticulum subcompart…			XP_024021162.1|1.7e-79|translocon-associated protein subunit beta [Morus notabilis]	12	0.783059
isoform_22264	37.66	42.2	37.34	29.17	20.64	27.37	14.7	21.06	32.57	20.09	2.86	16.1	18.89	23.87	30.37	38.87	33.9	23.12		GO:1900060//negative regulation of ceramide biosynthetic process;GO:0065007//biological regulation;GO:0090156//cellular sphingolipid homeostasis;GO:0031327//negative regulation of cellular biosynthetic process;GO:0048878//chemical homeostasis;GO:0060255//regulation of macromolecule metabolic process;GO:0090155//negative regulation of sphingolipid biosynthetic process;GO:0045833//negative regulati…			XP_002266406.1|5.7e-86|PREDICTED: ORM1-like protein 2 [Vitis vinifera]	12	0.616201
isoform_22311	40.76	57.02	45.8	47.29	21.22	22.69	27.01	2.75	0	10.05	0	14.54	22.32	34.98	31.89	79.82	29.62	33.66	K10573//ubiquitin-conjugating enzyme E2 A [EC:2.3.2.23]+ko04120//Ubiquitin mediated proteolysis	GO:0050896//response to stimulus;GO:0008152//metabolic process;GO:0044248//cellular catabolic process;GO:0006259//DNA metabolic process;GO:0070647//protein modification by small protein conjugation or removal;GO:0010498//proteasomal protein catabolic process;GO:0016567//protein ubiquitination;GO:0051716//cellular response to stimulus;GO:0030163//protein catabolic process;GO:0006807//nitrogen comp…			XP_016736213.1|7.4e-86|PREDICTED: ubiquitin-conjugating enzyme E2 2 isoform X1 [Gossypium hirsutum]	12	0.836753
isoform_22380	520.64	226.99	262.28	271.62	217.15	181.14	317.28	43.54	30.11	75.66	12.03	100.45	343.04	210.61	378.37	406.36	285.43	352.73	K02872//large subunit ribosomal protein L13Ae+ko03010//Ribosome	GO:1901566//organonitrogen compound biosynthetic process;GO:0010467//gene expression;GO:0043043//peptide biosynthetic process;GO:0044238//primary metabolic process;GO:0043603//cellular amide metabolic process;GO:0009059//macromolecule biosynthetic process;GO:0006518//peptide metabolic process;GO:1901576//organic substance biosynthetic process;GO:0071704//organic substance metabolic process;GO:190…			XP_024028857.1|2.4e-108|60S ribosomal protein L13a-4 [Morus notabilis]	12	0.961174
isoform_22430	68.22	50.73	45.66	32.91	16.46	26.85	6.22	13.64	11.95	17.36	0	11.54	18.54	22.57	52.89	53.72	43.9	41.79	K02134//F-type H+-transporting ATPase subunit delta+ko01100//Metabolic pathways+ko00190//Oxidative phosphorylation	GO:0006725//cellular aromatic compound metabolic process;GO:1901360//organic cyclic compound metabolic process;GO:0006807//nitrogen compound metabolic process;GO:0044237//cellular metabolic process;GO:0009205//purine ribonucleoside triphosphate metabolic process;GO:0046483//heterocycle metabolic process;GO:0009127//purine nucleoside monophosphate biosynthetic process;GO:0051234//establishment of …			XP_021297944.1|3.5e-93|ATP synthase subunit delta', mitochondrial [Herrania umbratica]	12	0.985473
isoform_22442	86.69	52.93	57.66	50.84	18.88	34.47	41.56	9.39	0	7.05	0	10.95	48.99	31.76	57.84	70.57	50.45	72.7	K03626//nascent polypeptide-associated complex subunit alpha	GO:0032991//protein-containing complex;GO:0005623//cell;GO:0005854//nascent polypeptide-associated complex;GO:0005622//intracellular;GO:0044424//intracellular part;GO:0005737//cytoplasm;GO:0044464//cell part;GO:0044444//cytoplasmic part;GO:0003746//translation elongation factor activity;GO:0005488//binding;GO:0097159//organic cyclic compound binding;GO:1901363//heterocyclic compound binding;GO:00…			OVA11784.1|2.1e-93|Ubiquitin-associated domain/translation elongation factor EF-Ts [Macleaya cordata]	12	0.998509
isoform_22443	50.28	37.82	33.36	23.18	30.49	29.05	0.26	14.1	7.06	9.46	4.55	6.94	0.13	29.78	23.87	52.07	21.43	26.91	K02995//small subunit ribosomal protein S8e+ko03010//Ribosome	GO:0044238//primary metabolic process;GO:0044267//cellular protein metabolic process;GO:0043043//peptide biosynthetic process;GO:0010467//gene expression;GO:0043604//amide biosynthetic process;GO:0043603//cellular amide metabolic process;GO:0034645//cellular macromolecule biosynthetic process;GO:0009987//cellular process;GO:0044260//cellular macromolecule metabolic process;GO:0006518//peptide met…			XP_006437243.1|3.3e-110|40S ribosomal protein S8 [Citrus clementina]	12	0.62254
isoform_22461	154.53	238.82	238.86	104.72	131.24	87.94	70.09	2	32.09	46.54	16.96	33.58	1.96	90.86	113.94	249.7	116.13	170.45	K02155//V-type H+-transporting ATPase 16kDa proteolipid subunit+ko04145//Phagosome+ko01100//Metabolic pathways+ko00190//Oxidative phosphorylation	GO:0006811//ion transport;GO:0055085//transmembrane transport;GO:0015988//energy coupled proton transmembrane transport, against electrochemical gradient;GO:0098660//inorganic ion transmembrane transport;GO:0098662//inorganic cation transmembrane transport;GO:0015672//monovalent inorganic cation transport;GO:0099132//ATP hydrolysis coupled cation transmembrane transport;GO:0090662//ATP hydrolysis…			OTF90632.1|1.9e-84|putative V-ATPase proteolipid C-like domain protein [Helianthus annuus]	12	0.895701
isoform_22469	145.42	242.63	169.07	132.35	92.81	75.51	55.2	88.67	82.2	56.85	16.84	29.65	132.67	108.53	140.69	236.65	144.2	143.4					XP_006464969.1|6.6e-95|CBS domain-containing protein CBSX3, mitochondrial [Citrus sinensis]	12	0.973973
isoform_22554	55	59.57	61.39	38.21	34.04	42.15	33.73	29.33	32.79	35.86	10.16	46.97	53.87	52.09	65.83	72.94	53.62	56.65	K12947//signal peptidase complex subunit 2 [EC:3.4.-.-]+ko03060//Protein export	GO:0044267//cellular protein metabolic process;GO:0043603//cellular amide metabolic process;GO:0009987//cellular process;GO:0044237//cellular metabolic process;GO:0006508//proteolysis;GO:0071704//organic substance metabolic process;GO:0006518//peptide metabolic process;GO:0006807//nitrogen compound metabolic process;GO:0043170//macromolecule metabolic process;GO:0051604//protein maturation;GO:003…			XP_018821769.1|1.4e-84|PREDICTED: probable signal peptidase complex subunit 2 isoform X1 [Juglans regia]	12	0.73546
isoform_22555	59.85	12.16	15.01	14.53	5.41	9.2	33.56	5.53	0	18.19	0	8.81	27.78	13.46	30.66	24.6	20	46.67	K01802//peptidylprolyl isomerase [EC:5.2.1.8]	GO:0006457//protein folding;GO:0009987//cellular process;GO:0042026//protein refolding;GO:0044424//intracellular part;GO:0043227//membrane-bounded organelle;GO:0043231//intracellular membrane-bounded organelle;GO:0012505//endomembrane system;GO:0005829//cytosol;GO:0005794//Golgi apparatus;GO:0009507//chloroplast;GO:0071944//cell periphery;GO:0005623//cell;GO:0009536//plastid;GO:0043229//intracell…			AFO67220.1|2.3e-92|putative cyclophilin [Aralia elata]	12	0.934495
isoform_22585	44.57	18.74	8.46	13.5	15.59	27.87	5.67	12.02	13.95	5.57	0.78	8.89	29.16	24.29	28.23	20.16	33.48	52.42	K11147//dehydrogenase/reductase SDR family member 4 [EC:1.1.-.-]+ko04146//Peroxisome+ko01100//Metabolic pathways	GO:0003824//catalytic activity;GO:0016491//oxidoreductase activity;			PSR98392.1|2.2e-119|Tropinone reductase-like [Actinidia chinensis var. chinensis]	12	0.372908
isoform_22621	28.85	28.86	13.13	26.19	0.14	13.13	37.11	13.23	7.53	11.18	2.6	22.34	28.65	17.16	36.42	20.15	29.92	13.11	K20359//PRA1 family protein 1	GO:0016192//vesicle-mediated transport;GO:0051179//localization;GO:0006810//transport;GO:0051234//establishment of localization;GO:0043229//intracellular organelle;GO:0016021//integral component of membrane;GO:0005622//intracellular;GO:0005623//cell;GO:0016020//membrane;GO:0044444//cytoplasmic part;GO:0044464//cell part;GO:0043231//intracellular membrane-bounded organelle;GO:0005783//endoplasmic …			XP_002284210.1|1.1e-54|PREDICTED: PRA1 family protein E-like [Vitis vinifera]	12	0.401086
isoform_22692	31.57	57.18	37.54	26.72	29.36	29.86	37.04	7.99	12.28	7.55	3.11	23.68	26.79	26.51	35.3	42.66	54.5	36.84	K02155//V-type H+-transporting ATPase 16kDa proteolipid subunit+ko04145//Phagosome+ko01100//Metabolic pathways+ko00190//Oxidative phosphorylation	GO:0006812//cation transport;GO:0098655//cation transmembrane transport;GO:0090662//ATP hydrolysis coupled transmembrane transport;GO:0006810//transport;GO:0098662//inorganic cation transmembrane transport;GO:0015991//ATP hydrolysis coupled proton transport;GO:0015988//energy coupled proton transmembrane transport, against electrochemical gradient;GO:1902600//proton transmembrane transport;GO:005…			PIA28449.1|4.0e-84|hypothetical protein AQUCO_06900014v1 [Aquilegia coerulea]	12	0.995391
isoform_22730	62.84	43.67	20.69	38.51	18.16	20.99	29.24	6.88	0.65	2.52	0	12.69	57.36	23.36	54.85	58.05	27.83	34.92	K02995//small subunit ribosomal protein S8e+ko03010//Ribosome	GO:0006725//cellular aromatic compound metabolic process;GO:0042274//ribosomal small subunit biogenesis;GO:0022613//ribonucleoprotein complex biogenesis;GO:0071704//organic substance metabolic process;GO:0044271//cellular nitrogen compound biosynthetic process;GO:0044085//cellular component biogenesis;GO:0046483//heterocycle metabolic process;GO:0044267//cellular protein metabolic process;GO:0043…			XP_012085188.1|9.3e-110|40S ribosomal protein S8 [Jatropha curcas]	12	0.739279
isoform_22744	37.12	31.73	31.56	30.39	20.83	22.4	15.63	10.43	5.78	8.43	1.94	16.34	13.28	14.83	24.75	31	30.38	21.28					PSS17723.1|2.1e-77|Nucleoid-associated protein [Actinidia chinensis var. chinensis]	12	0.871613
isoform_22769	35.05	33.59	27.04	32.91	18.71	19.29	23.93	8.41	7.21	11.35	1.94	8.46	17.63	17.32	27.14	36.38	22.73	26.2					XP_002269008.1|9.1e-81|PREDICTED: uncharacterized protein LOC100267269 [Vitis vinifera]	12	0.92319
isoform_22788	137.87	19.02	8.98	34.4	3.46	53.73	20.61	32.61	25.35	21.75	12.96	47.58	56	62.77	57.68	85.86	75.98	40.41		GO:0044425//membrane part;GO:0016020//membrane;GO:0016021//integral component of membrane;GO:0031224//intrinsic component of membrane;			KDO64280.1|6.8e-44|hypothetical protein CISIN_1g029883mg [Citrus sinensis]	12	0.576866
isoform_22839	250.89	117.98	127.98	102.19	86.55	108.79	114.33	26.37	1.25	0	0	61.22	158.87	93.24	69.92	143.44	96.86	146.79	K02997//small subunit ribosomal protein S9e+ko03010//Ribosome	GO:1901576//organic substance biosynthetic process;GO:0044249//cellular biosynthetic process;GO:0006518//peptide metabolic process;GO:0044260//cellular macromolecule metabolic process;GO:0034645//cellular macromolecule biosynthetic process;GO:1901564//organonitrogen compound metabolic process;GO:0071704//organic substance metabolic process;GO:0019538//protein metabolic process;GO:0008152//metabol…			XP_010256989.1|1.4e-99|PREDICTED: 40S ribosomal protein S9-2-like [Nelumbo nucifera]	12	0.602257
isoform_22993	289.88	160.64	186.68	144.27	119.29	129.47	120.49	73.88	59.83	75.58	13.83	61.03	150.39	117.63	159.96	232.68	165.75	184.87	K02873//large subunit ribosomal protein L13e+ko03010//Ribosome	GO:0008152//metabolic process;GO:0044237//cellular metabolic process;GO:0044271//cellular nitrogen compound biosynthetic process;GO:0043603//cellular amide metabolic process;GO:0071704//organic substance metabolic process;GO:0010467//gene expression;GO:0034641//cellular nitrogen compound metabolic process;GO:0044238//primary metabolic process;GO:0006807//nitrogen compound metabolic process;GO:190…			XP_021891665.1|1.1e-99|60S ribosomal protein L13-1 [Carica papaya]	12	0.9906
isoform_23065	270.47	195.69	210.99	160.26	133.34	167.75	126.64	63.92	65.6	136.89	18.16	73.52	210.42	193.96	241.87	277.24	158	188.67	K02155//V-type H+-transporting ATPase 16kDa proteolipid subunit+ko04145//Phagosome+ko01100//Metabolic pathways+ko00190//Oxidative phosphorylation	GO:0006811//ion transport;GO:0006812//cation transport;GO:0006810//transport;GO:0055085//transmembrane transport;GO:0098660//inorganic ion transmembrane transport;GO:0099131//ATP hydrolysis coupled ion transmembrane transport;GO:0034220//ion transmembrane transport;GO:0051179//localization;GO:0051234//establishment of localization;GO:0015988//energy coupled proton transmembrane transport, against…			PIA28449.1|3.8e-84|hypothetical protein AQUCO_06900014v1 [Aquilegia coerulea]	12	0.657972
isoform_23068	193.98	111.84	147.68	93.64	129.6	121.32	82.52	87.01	10.22	25.96	4.12	66.32	122.52	105.27	169.65	213.56	67.88	177.94	K02885//large subunit ribosomal protein L19e+ko03010//Ribosome	GO:0043604//amide biosynthetic process;GO:0034641//cellular nitrogen compound metabolic process;GO:0006518//peptide metabolic process;GO:0044249//cellular biosynthetic process;GO:0009059//macromolecule biosynthetic process;GO:0071704//organic substance metabolic process;GO:0006807//nitrogen compound metabolic process;GO:0044238//primary metabolic process;GO:0009987//cellular process;GO:0044260//c…			GAV64169.1|3.3e-104|Ribosomal_L19e domain-containing protein [Cephalotus follicularis]	12	0.434327
isoform_23075	84.2	97.19	64.15	50.41	60.71	39.81	23.49	55.84	37.23	34.34	10.74	18.73	40.83	54.92	55.53	87.95	86.5	66.68	K17279//receptor expression-enhancing protein 5/6	GO:0044425//membrane part;GO:0031224//intrinsic component of membrane;GO:0016020//membrane;GO:0016021//integral component of membrane;			PON93630.1|6.5e-79|TB2/DP1/HVA22-related protein [Trema orientale]	12	0.991195
isoform_23102	140.37	127.25	95.6	95.05	44.35	75.18	47.1	67.46	29.64	43.39	10.44	27.33	40.78	60.42	87.74	128.06	121.53	78.88	K03809//NAD(P)H dehydrogenase (quinone) [EC:1.6.5.2]+ko00130//Ubiquinone and other terpenoid-quinone biosynthesis+ko01100//Metabolic pathways+ko01110//Biosynthesis of secondary metabolites	GO:0097159//organic cyclic compound binding;GO:0000166//nucleotide binding;GO:1901363//heterocyclic compound binding;GO:0010181//FMN binding;GO:0097367//carbohydrate derivative binding;GO:0016655//oxidoreductase activity, acting on NAD(P)H, quinone or similar compound as acceptor;GO:0003824//catalytic activity;GO:0043167//ion binding;GO:1901265//nucleoside phosphate binding;GO:0050662//coenzyme b…			XP_021608505.1|1.4e-107|NAD(P)H dehydrogenase (quinone) FQR1 isoform X1 [Manihot esculenta]	12	0.978921
isoform_23106	94.34	83.47	94.44	48.93	32.01	87	103.6	39.27	18.98	28.68	14.32	13.53	65.92	87.38	112.17	86.8	85.94	59.18	K02877//large subunit ribosomal protein L15e+ko03010//Ribosome	GO:0044271//cellular nitrogen compound biosynthetic process;GO:0046483//heterocycle metabolic process;GO:0006725//cellular aromatic compound metabolic process;GO:0043043//peptide biosynthetic process;GO:0044237//cellular metabolic process;GO:0006412//translation;GO:0090304//nucleic acid metabolic process;GO:1901566//organonitrogen compound biosynthetic process;GO:0097659//nucleic acid-templated t…			PPD87554.1|1.7e-111|hypothetical protein GOBAR_DD15517 [Gossypium barbadense]	12	0.421557
isoform_23114	72.39	76.62	59.6	58.82	25.08	55.77	16.23	33.19	16.63	22.15	6.47	12.75	30.21	31.17	51.01	77.07	63.73	43.09	K09705//uncharacterized protein				XP_027175356.1|3.2e-83|uncharacterized protein LOC113774904 [Coffea eugenioides]	12	0.956515
isoform_23140	190.13	70.74	90.06	78.08	52.7	55.24	106.83	22.68	21.64	21.19	0	28.96	148.46	76.72	114.75	120.04	81.43	94.94	K02872//large subunit ribosomal protein L13Ae+ko03010//Ribosome	GO:0044260//cellular macromolecule metabolic process;GO:0044271//cellular nitrogen compound biosynthetic process;GO:0044237//cellular metabolic process;GO:0043043//peptide biosynthetic process;GO:0010467//gene expression;GO:0034645//cellular macromolecule biosynthetic process;GO:0008152//metabolic process;GO:0034641//cellular nitrogen compound metabolic process;GO:0044238//primary metabolic proce…			XP_015887491.1|3.9e-108|60S ribosomal protein L13a-4 [Ziziphus jujuba]	12	0.635708
isoform_23177	86.41	289.15	229.63	340.07	189.18	139.75	125.11	48.98	77.94	49.75	13.74	75.24	249.1	14.05	187.57	396.38	261.66	297.63					XP_021632822.1|7.7e-53|uncharacterized protein LOC110629917 [Manihot esculenta]	12	0.537577
isoform_23185	298.11	214.95	77.74	187.19	6.21	119.57	195.46	66.21	5.37	36.12	2.51	85.13	204.39	69.14	267.83	341.86	216.33	223.23	K03263//translation initiation factor 5A	GO:0008152//metabolic process;GO:0044260//cellular macromolecule metabolic process;GO:0051128//regulation of cellular component organization;GO:0051130//positive regulation of cellular component organization;GO:0010608//posttranscriptional regulation of gene expression;GO:0009058//biosynthetic process;GO:0031326//regulation of cellular biosynthetic process;GO:0009889//regulation of biosynthetic p…			XP_022015845.1|1.2e-82|eukaryotic translation initiation factor 5A-like [Helianthus annuus]	12	0.895319
isoform_23223	25.75	54.97	20.16	22.26	25.11	15.42	13.01	11.21	9.95	10.07	2.18	18.72	25.97	16.71	17.99	27.72	50.27	14.82	K03239//translation initiation factor eIF-2B subunit alpha+ko03013//RNA transport				PON90092.1|7.2e-75|LURP1-related protein domain containing protein [Trema orientale]	12	0.838458
isoform_23295	246.35	260.1	157.74	195.28	66.8	96.85	88.88	80.19	43.9	72.44	39.93	49.19	83.06	123.55	178.93	163.84	197.9	105.52	K01770//2-C-methyl-D-erythritol 2,4-cyclodiphosphate synthase [EC:4.6.1.12]+ko00900//Terpenoid backbone biosynthesis+ko01100//Metabolic pathways+ko01110//Biosynthesis of secondary metabolites	GO:0006629//lipid metabolic process;GO:1901576//organic substance biosynthetic process;GO:0044249//cellular biosynthetic process;GO:0008152//metabolic process;GO:0016114//terpenoid biosynthetic process;GO:0071704//organic substance metabolic process;GO:0044255//cellular lipid metabolic process;GO:0009058//biosynthetic process;GO:0006720//isoprenoid metabolic process;GO:0009987//cellular process;G…			PSS04206.1|8.3e-92|2-C-methyl-D-erythritol 2,4-cyclodiphosphate synthase [Actinidia chinensis var. chinensis]	12	0.594667
isoform_23322	31.25	47.49	34.5	31.39	26.78	22.37	21.63	8.47	8.17	8.39	5.83	14.39	24.27	22.96	38.33	43.81	38.56	33.7	K17362//acyl-coenzyme A thioesterase 13 [EC:3.1.2.-]	GO:0047617//acyl-CoA hydrolase activity;GO:0003824//catalytic activity;GO:0016788//hydrolase activity, acting on ester bonds;GO:0016787//hydrolase activity;GO:0016289//CoA hydrolase activity;GO:0016790//thiolester hydrolase activity;			XP_018833973.1|2.3e-57|PREDICTED: acyl-coenzyme A thioesterase 13 [Juglans regia]	12	0.991517
isoform_23325	53.73	56.39	25.01	30.42	15.67	20.29	9.51	20.33	7.18	10.93	0	13.95	11.21	20.17	42.73	36.26	43.47	18.16	K03671//thioredoxin 1	GO:0006662//glycerol ether metabolic process;GO:0044281//small molecule metabolic process;GO:0071704//organic substance metabolic process;GO:0018904//ether metabolic process;GO:0045454//cell redox homeostasis;GO:0008152//metabolic process;GO:0065007//biological regulation;GO:0050794//regulation of cellular process;GO:0050789//regulation of biological process;GO:0065008//regulation of biological q…			XP_015866106.1|2.1e-66|uncharacterized protein LOC107403706 [Ziziphus jujuba]	12	0.572312
isoform_23328	91.96	69.1	70.24	39.55	45.72	54.56	42.25	45.22	3.69	22.54	0	23.81	54.69	61.65	70.41	89.55	66.96	57.02	K02734//20S proteasome subunit beta 4 [EC:3.4.25.1]+ko03050//Proteasome	GO:0071704//organic substance metabolic process;GO:0030163//protein catabolic process;GO:0044248//cellular catabolic process;GO:1901575//organic substance catabolic process;GO:0009056//catabolic process;GO:0008152//metabolic process;GO:1901564//organonitrogen compound metabolic process;GO:0044237//cellular metabolic process;GO:0044260//cellular macromolecule metabolic process;GO:0009057//macromol…			XP_023876967.1|8.3e-100|proteasome subunit beta type-2-A [Quercus suber]	12	0.855774
isoform_23340	101.45	69.84	89.26	99.57	27	67.92	43.03	42.84	45	42.16	4.55	26.54	44.88	50.07	85.19	137.59	58.22	126.3	K02947//small subunit ribosomal protein S10e+ko03010//Ribosome	GO:0042274//ribosomal small subunit biogenesis;GO:0022607//cellular component assembly;GO:0016043//cellular component organization;GO:0071840//cellular component organization or biogenesis;GO:0042255//ribosome assembly;GO:0006996//organelle organization;GO:0065003//protein-containing complex assembly;GO:0009987//cellular process;GO:0043933//protein-containing complex subunit organization;GO:00226…			CBI22651.3|1.2e-85|unnamed protein product, partial [Vitis vinifera]	12	0.889269
isoform_23380	122.5	46.17	79.5	97.13	59.82	11.05	150.36	3.87	28.04	8.54	0	27.39	15.15	11.39	73.6	102.51	48.93	78.21	K02882//large subunit ribosomal protein L18Ae+ko03010//Ribosome	GO:0043604//amide biosynthetic process;GO:0034645//cellular macromolecule biosynthetic process;GO:0043603//cellular amide metabolic process;GO:0009987//cellular process;GO:0044238//primary metabolic process;GO:0006807//nitrogen compound metabolic process;GO:0034641//cellular nitrogen compound metabolic process;GO:0019538//protein metabolic process;GO:0008152//metabolic process;GO:0044271//cellula…			XP_011009655.1|1.6e-95|PREDICTED: 60S ribosomal protein L18a-2 [Populus euphratica]	12	0.452246
isoform_23424	109.06	102	102.42	84.27	49.94	78.62	16.56	29.54	41.03	3.53	0	48.24	54.44	51.06	61.88	108.8	79.39	68.2	K03937//NADH dehydrogenase (ubiquinone) Fe-S protein 4+ko01100//Metabolic pathways+ko00190//Oxidative phosphorylation	GO:0055114//oxidation-reduction process;GO:0006091//generation of precursor metabolites and energy;GO:0009987//cellular process;GO:0022900//electron transport chain;GO:0044237//cellular metabolic process;GO:0008152//metabolic process;GO:0016651//oxidoreductase activity, acting on NAD(P)H;GO:0003824//catalytic activity;GO:0016491//oxidoreductase activity;			XP_018835766.1|8.9e-70|PREDICTED: NADH dehydrogenase [ubiquinone] iron-sulfur protein 4, mitochondrial [Juglans regia]	12	0.857057
isoform_23457	70.9	85.36	83.69	69.57	54.5	68.66	36.82	51.58	45.1	43.83	12.27	33.17	40.59	49.53	69.11	83.18	83.84	66.51	K20471//coatomer subunit delta	GO:0016458//gene silencing;GO:0016441//posttranscriptional gene silencing;GO:0007275//multicellular organism development;GO:0035194//posttranscriptional gene silencing by RNA;GO:0071840//cellular component organization or biogenesis;GO:0046483//heterocycle metabolic process;GO:0044238//primary metabolic process;GO:0034660//ncRNA metabolic process;GO:0006997//nucleus organization;GO:0000741//karyo…			XP_002280078.2|7.3e-64|PREDICTED: protein NUCLEAR FUSION DEFECTIVE 2 [Vitis vinifera]	12	0.823879
isoform_23490	82.76	67.52	69.12	39.8	22.43	45.76	18.6	23.57	6.52	10.22	2.33	21.3	36.51	27.86	51.19	78.93	63.1	53.94	K09022//2-iminobutanoate/2-iminopropanoate deaminase [EC:3.5.99.10]				XP_008463412.1|3.3e-77|PREDICTED: reactive Intermediate Deaminase A, chloroplastic-like [Cucumis melo]	12	0.99687
isoform_23494	198.8	89.18	47.02	41.33	76.27	98.46	34.38	80.2	6.91	24.97	7.72	72.11	59.35	107.94	116.94	125.94	100.73	89.16	K02947//small subunit ribosomal protein S10e+ko03010//Ribosome	GO:0022607//cellular component assembly;GO:0022613//ribonucleoprotein complex biogenesis;GO:0000028//ribosomal small subunit assembly;GO:0034622//cellular protein-containing complex assembly;GO:0022618//ribonucleoprotein complex assembly;GO:0042255//ribosome assembly;GO:0070925//organelle assembly;GO:0042274//ribosomal small subunit biogenesis;GO:0042254//ribosome biogenesis;GO:0071840//cellular …			CBI22651.3|1.1e-85|unnamed protein product, partial [Vitis vinifera]	12	0.618777
isoform_23497	173.54	0.95	0.96	108.36	80.57	0.05	0.14	0.41	18.9	33.1	0	27.21	156.98	0	0.08	139.89	0	110.05	K02877//large subunit ribosomal protein L15e+ko03010//Ribosome	GO:0044260//cellular macromolecule metabolic process;GO:1901576//organic substance biosynthetic process;GO:0006412//translation;GO:0034641//cellular nitrogen compound metabolic process;GO:1901564//organonitrogen compound metabolic process;GO:0044249//cellular biosynthetic process;GO:0044238//primary metabolic process;GO:0043604//amide biosynthetic process;GO:0009059//macromolecule biosynthetic pr…			XP_021687096.1|3.6e-111|60S ribosomal protein L15-1 [Hevea brasiliensis]	12	0.523823
isoform_23503	175.17	73.81	100.92	52.24	56.15	67.07	29.57	25.39	4.84	24.93	1.68	29.03	110.68	60.18	108.73	131.26	86.92	103.43	K02997//small subunit ribosomal protein S9e+ko03010//Ribosome	GO:0006412//translation;GO:0044238//primary metabolic process;GO:0071704//organic substance metabolic process;GO:0009987//cellular process;GO:0006807//nitrogen compound metabolic process;GO:0006518//peptide metabolic process;GO:1901564//organonitrogen compound metabolic process;GO:0034641//cellular nitrogen compound metabolic process;GO:0019538//protein metabolic process;GO:0043170//macromolecule…			XP_010242426.1|1.8e-102|PREDICTED: 40S ribosomal protein S9-2 [Nelumbo nucifera]	12	0.975787
isoform_23555	63.38	32.18	37.8	31.5	17.6	33.1	31.02	9.55	5.27	11.26	2.7	6.36	49.13	23.88	77.82	43.47	37.54	30.94	K02973//small subunit ribosomal protein S23e+ko03010//Ribosome	GO:0044238//primary metabolic process;GO:0006412//translation;GO:0044249//cellular biosynthetic process;GO:0043603//cellular amide metabolic process;GO:0043043//peptide biosynthetic process;GO:0008152//metabolic process;GO:0043604//amide biosynthetic process;GO:1901576//organic substance biosynthetic process;GO:0044271//cellular nitrogen compound biosynthetic process;GO:0009059//macromolecule bio…			CDP06706.1|2.5e-77|unnamed protein product [Coffea canephora]	12	0.604965
isoform_23573	422.77	362.65	298.03	257.49	150.14	160.62	171.71	60.09	85.89	154.55	30.81	102.27	216.01	207.48	348.29	451.26	301.77	305.38	K02183//calmodulin+ko04016//MAPK signaling pathway - plant+ko04626//Plant-pathogen interaction+ko04070//Phosphatidylinositol signaling system	GO:0043167//ion binding;GO:0043169//cation binding;GO:0005488//binding;GO:0005509//calcium ion binding;GO:0046872//metal ion binding;			XP_021278890.1|2.1e-79|calmodulin-7 isoform X3 [Herrania umbratica]	12	0.990609
isoform_23652	108.78	91.75	95.49	51.2	39.28	98.17	119.29	35.95	6.34	23.47	2.81	17.8	81.76	85.67	156.65	78.82	101.94	63.37	K02877//large subunit ribosomal protein L15e+ko03010//Ribosome	GO:0006383//transcription by RNA polymerase III;GO:0006412//translation;GO:0009058//biosynthetic process;GO:1901362//organic cyclic compound biosynthetic process;GO:0090304//nucleic acid metabolic process;GO:0006725//cellular aromatic compound metabolic process;GO:0034641//cellular nitrogen compound metabolic process;GO:0043043//peptide biosynthetic process;GO:0044237//cellular metabolic process;…			PPD87554.1|1.6e-111|hypothetical protein GOBAR_DD15517 [Gossypium barbadense]	12	0.411072
isoform_23658	42.78	105.53	35.84	20.72	17.44	9.03	9.69	4.43	7.24	4.93	0.98	11.34	47.6	37.76	65.83	104.34	91.86	78.77	K17991//peroxygenase [EC:1.11.2.3]+ko00073//Cutin, suberine and wax biosynthesis	GO:0031224//intrinsic component of membrane;GO:0016021//integral component of membrane;GO:0016020//membrane;GO:0044425//membrane part;			XP_010917509.1|4.3e-53|PREDICTED: probable peroxygenase 5 [Elaeis guineensis]	12	0.980383
isoform_23672	827.89	406.04	505.54	459.8	492.23	483.85	412.45	207.26	3.75	55.18	0	218.71	531.57	361.15	502.05	680.46	519	565.39	K02883//large subunit ribosomal protein L18e+ko03010//Ribosome	GO:0044260//cellular macromolecule metabolic process;GO:0034641//cellular nitrogen compound metabolic process;GO:0044238//primary metabolic process;GO:0044237//cellular metabolic process;GO:1901566//organonitrogen compound biosynthetic process;GO:0043170//macromolecule metabolic process;GO:0043603//cellular amide metabolic process;GO:0006807//nitrogen compound metabolic process;GO:0009059//macrom…			XP_023904514.1|2.0e-90|60S ribosomal protein L18-3 [Quercus suber]	12	0.496639
isoform_23685	734.93	468.87	319.76	464.26	537.21	232.38	490.32	313.23	37.7	151.75	0	163.58	525.99	426.98	559.74	853.66	262.47	587.81	K02940//large subunit ribosomal protein L9e+ko03010//Ribosome	GO:0043170//macromolecule metabolic process;GO:0019538//protein metabolic process;GO:0009058//biosynthetic process;GO:0044267//cellular protein metabolic process;GO:0043603//cellular amide metabolic process;GO:0044260//cellular macromolecule metabolic process;GO:0044237//cellular metabolic process;GO:0044249//cellular biosynthetic process;GO:0043043//peptide biosynthetic process;GO:1901564//organ…			XP_009775635.1|4.0e-91|PREDICTED: 60S ribosomal protein L9-1-like [Nicotiana sylvestris]	12	0.436732
isoform_23712	268.86	150.31	138.48	130.44	98.65	120.2	148.53	33.57	57.05	66.56	21.87	57.04	138.24	99.25	181.12	209.06	133.24	141.37	K02882//large subunit ribosomal protein L18Ae+ko03010//Ribosome	GO:0044249//cellular biosynthetic process;GO:0043603//cellular amide metabolic process;GO:0010467//gene expression;GO:0044267//cellular protein metabolic process;GO:0006412//translation;GO:0006807//nitrogen compound metabolic process;GO:0044260//cellular macromolecule metabolic process;GO:1901564//organonitrogen compound metabolic process;GO:0008152//metabolic process;GO:0009058//biosynthetic pro…			XP_010542333.1|1.8e-96|PREDICTED: 60S ribosomal protein L18a isoform X1 [Tarenaya hassleriana]	12	0.918673
isoform_23718	130.19	98.18	77.81	109.66	65.15	19.29	76.56	15.47	1.29	10.44	1.43	14.22	125.81	68.4	133.18	162.94	124.1	121.88	K02953//small subunit ribosomal protein S13e+ko03010//Ribosome	GO:0043603//cellular amide metabolic process;GO:0006807//nitrogen compound metabolic process;GO:0009987//cellular process;GO:0044249//cellular biosynthetic process;GO:0006412//translation;GO:0044271//cellular nitrogen compound biosynthetic process;GO:0009058//biosynthetic process;GO:0071704//organic substance metabolic process;GO:0044260//cellular macromolecule metabolic process;GO:0044238//prima…			OMO59980.1|9.5e-77|Ribosomal protein S15 [Corchorus capsularis]	12	0.91268
isoform_23726	85.26	105.78	74.41	84.56	52.05	60.74	31.54	20.4	6.87	16.98	1.16	22.49	41.82	36.85	54.35	70.95	63.38	57.01	K20302//trafficking protein particle complex subunit 3	GO:0006810//transport;GO:0046907//intracellular transport;GO:0051179//localization;GO:0006891//intra-Golgi vesicle-mediated transport;GO:0051649//establishment of localization in cell;GO:0006888//ER to Golgi vesicle-mediated transport;GO:0016192//vesicle-mediated transport;GO:0051234//establishment of localization;GO:0051641//cellular localization;GO:0048193//Golgi vesicle transport;GO:0099023//t…			XP_019196898.1|1.5e-98|PREDICTED: trafficking protein particle complex subunit 3 [Ipomoea nil]	12	0.67188
isoform_23748	5.86	165.8	107.43	35.11	33.67	1.25	14.97	1.68	0	17.14	12.11	0.28	4.47	0	72.86	120.16	79.03	100.58		GO:0044425//membrane part;GO:0016021//integral component of membrane;GO:0016020//membrane;GO:0031224//intrinsic component of membrane;			KDO64280.1|8.1e-44|hypothetical protein CISIN_1g029883mg [Citrus sinensis]	12	0.97619
isoform_23750	87.45	67.09	67.22	52.99	32.24	64.24	66.99	19.39	0	52.26	0	48.06	109.63	27.3	93.57	103.94	60.11	84.26	K02953//small subunit ribosomal protein S13e+ko03010//Ribosome	GO:0044238//primary metabolic process;GO:0006412//translation;GO:0006518//peptide metabolic process;GO:0044249//cellular biosynthetic process;GO:0071704//organic substance metabolic process;GO:0034641//cellular nitrogen compound metabolic process;GO:0009987//cellular process;GO:0044260//cellular macromolecule metabolic process;GO:0006807//nitrogen compound metabolic process;GO:1901564//organonitr…			XP_002280012.3|1.0e-78|PREDICTED: 40S ribosomal protein S13 [Vitis vinifera]	12	0.685561
isoform_23753	51.6	68.65	53.4	61.57	40.52	55.5	42.56	31.88	25.31	43.04	1.72	18.74	60.25	48	51.69	87.2	62.11	62.71	K05765//cofilin	GO:0030036//actin cytoskeleton organization;GO:0071840//cellular component organization or biogenesis;GO:0022411//cellular component disassembly;GO:0009987//cellular process;GO:0030029//actin filament-based process;GO:0030042//actin filament depolymerization;GO:0008154//actin polymerization or depolymerization;GO:0097435//supramolecular fiber organization;GO:0007010//cytoskeleton organization;GO:…			XP_010253266.1|2.6e-71|PREDICTED: actin-depolymerizing factor 2 [Nelumbo nucifera]	12	0.520049
isoform_23777	39.5	52.35	29.15	21.91	10.75	8.66	33.15	3.46	1.75	4.17	0.17	11.05	22.76	16.05	22.3	42.83	40.68	32.4		GO:0031224//intrinsic component of membrane;GO:0016021//integral component of membrane;GO:0044425//membrane part;GO:0016020//membrane;			XP_009356779.1|6.5e-43|PREDICTED: uncharacterized protein LOC103947586 [Pyrus x bretschneideri]	12	0.99478
isoform_23781	31.58	31.78	29.07	20.52	17.28	12.89	11.25	6.08	9.64	15.5	1.32	7.45	25.41	18.94	33.15	25.96	35.13	33.63	K14948//polypyrimidine tract-binding protein 2	GO:0008152//metabolic process;GO:0016071//mRNA metabolic process;GO:0034641//cellular nitrogen compound metabolic process;GO:0044238//primary metabolic process;GO:1901360//organic cyclic compound metabolic process;GO:0043170//macromolecule metabolic process;GO:0006397//mRNA processing;GO:0006139//nucleobase-containing compound metabolic process;GO:0009987//cellular process;GO:0006725//cellular ar…			XP_021676439.1|7.9e-92|polypyrimidine tract-binding protein homolog 3-like isoform X2 [Hevea brasiliensis]	12	0.995866
isoform_23788	73.93	41.2	47.97	44.12	24.17	28.79	11.41	11.31	11.25	8.28	1.31	12.97	21.09	17.79	38.74	41.28	42.89	28.23		GO:0016021//integral component of membrane;GO:0044425//membrane part;GO:0016020//membrane;GO:0031224//intrinsic component of membrane;			XP_021284259.1|9.3e-56|uncharacterized protein LOC110416574 [Herrania umbratica]	12	0.788083
isoform_23801	247.15	135.71	209.95	107.98	85.38	254.95	71.11	8.34	2.22	24.89	0	38.58	78.08	125.5	217.08	167.16	162.97	169.63	K05387//glutamate receptor, ionotropic, plant	GO:0009607//response to biotic stimulus;GO:0050896//response to stimulus;GO:0006950//response to stress;GO:0006952//defense response;			XP_010024738.1|5.7e-58|PREDICTED: major allergen Pru ar 1 [Eucalyptus grandis]	12	0.480744
isoform_23834	103.07	114.39	103.72	85.58	56.6	85.55	36.67	64.69	78.98	44.41	20.87	48.99	59.32	73.7	87.5	110.68	99	95.34	K10689//peroxin-4 [EC:2.3.2.23]	GO:0017076//purine nucleotide binding;GO:0005524//ATP binding;GO:0097159//organic cyclic compound binding;GO:0032559//adenyl ribonucleotide binding;GO:0097367//carbohydrate derivative binding;GO:1901363//heterocyclic compound binding;GO:1901265//nucleoside phosphate binding;GO:0035639//purine ribonucleoside triphosphate binding;GO:0043167//ion binding;GO:0000166//nucleotide binding;GO:0008144//dr…			PHU03968.1|1.1e-85|Protein PEROXIN-4 [Capsicum chinense]	12	0.979567
isoform_23843	265.75	195.58	190.72	203	213.13	195.81	171.33	100.12	190.89	136.95	65.01	116.31	174.7	161.91	183.6	248.13	197.31	188.48	K01527//nascent polypeptide-associated complex subunit beta	GO:0006950//response to stress;GO:0009628//response to abiotic stimulus;GO:0050896//response to stimulus;GO:0006970//response to osmotic stress;GO:0009651//response to salt stress;			XP_002265041.1|9.0e-72|PREDICTED: nascent polypeptide-associated complex subunit beta [Vitis vinifera]	12	0.451921
isoform_23844	61.72	52.29	67.73	41.5	35.43	24.73	37.2	15.91	30.58	21.99	7.33	18.41	48.51	24.29	65.04	74.57	40.81	48	K22071//ferredoxin-2, mitochondrial	GO:0003824//catalytic activity;GO:0051536//iron-sulfur cluster binding;GO:0009055//electron transfer activity;GO:0016491//oxidoreductase activity;GO:0005488//binding;GO:0051540//metal cluster binding;GO:0048037//cofactor binding;			XP_012084784.1|2.1e-65|ferredoxin-2, mitochondrial [Jatropha curcas]	12	0.744359
isoform_23851	859.85	649.68	642.15	645.28	510.56	555.35	469.53	312.81	412.01	498.1	112.36	408.75	473.98	528.11	632.35	727.68	692.68	522.81	K02183//calmodulin+ko04016//MAPK signaling pathway - plant+ko04626//Plant-pathogen interaction+ko04070//Phosphatidylinositol signaling system	GO:0043169//cation binding;GO:0046872//metal ion binding;GO:0005509//calcium ion binding;GO:0043167//ion binding;GO:0005488//binding;			OIT21873.1|4.0e-80|calmodulin-7, partial [Nicotiana attenuata]	12	0.885056
isoform_23855	430.27	525.75	385.6	388.92	262.92	275.6	230.88	108.65	62.7	134.32	19.7	204.53	230.03	260.88	321.76	437.14	492.6	385.13					AID16042.1|4.3e-74|putative universal stress protein [Catharanthus roseus]	12	0.997742
isoform_23880	68.14	75.8	23.98	75.41	18.22	57.99	36.12	26.25	29.79	33.02	21.74	24.64	66.64	53.34	59.43	77.34	68.3	47.09	K01802//peptidylprolyl isomerase [EC:5.2.1.8]	GO:0006457//protein folding;GO:0009987//cellular process;GO:0003824//catalytic activity;GO:0003755//peptidyl-prolyl cis-trans isomerase activity;GO:0016859//cis-trans isomerase activity;GO:0140096//catalytic activity, acting on a protein;GO:0016853//isomerase activity;			XP_011043772.1|6.8e-104|PREDICTED: peptidyl-prolyl cis-trans isomerase CYP20-1-like [Populus euphratica]	12	0.922587
isoform_23897	29.96	29.31	28.72	16.69	13.01	17.83	14.91	6.81	6.32	5.76	1.81	13.92	12.73	13.09	22.53	25.79	22.63	20.03	K02957//small subunit ribosomal protein S15Ae+ko03010//Ribosome	GO:0009987//cellular process;GO:0009058//biosynthetic process;GO:1901566//organonitrogen compound biosynthetic process;GO:0044249//cellular biosynthetic process;GO:0006518//peptide metabolic process;GO:0043604//amide biosynthetic process;GO:0043603//cellular amide metabolic process;GO:0034641//cellular nitrogen compound metabolic process;GO:0043043//peptide biosynthetic process;GO:1901564//organo…			XP_010259805.1|3.3e-58|PREDICTED: 40S ribosomal protein S15a-5-like [Nelumbo nucifera]	12	0.963093
isoform_23914	729.07	337.57	231.98	279.31	0.46	235.41	0	1.35	8.42	35.04	11.49	0.32	0	116.37	0.39	404.35	355.32	364.52	K05387//glutamate receptor, ionotropic, plant	GO:0050790//regulation of catalytic activity;GO:0050789//regulation of biological process;GO:0033993//response to lipid;GO:0071215//cellular response to abscisic acid stimulus;GO:0065007//biological regulation;GO:0009987//cellular process;GO:0042221//response to chemical;GO:0051336//regulation of hydrolase activity;GO:0031323//regulation of cellular metabolic process;GO:0051174//regulation of pho…			XP_007035693.2|8.2e-65|PREDICTED: major allergen Pru ar 1 [Theobroma cacao]	12	0.534363
isoform_23919	539.22	212.47	261.74	263	242.41	253.96	237.89	106.84	111.68	152.19	43.32	156.5	296.75	202.65	382.87	409.77	286.56	340.55	K02870//large subunit ribosomal protein L12e+ko03010//Ribosome	GO:0019538//protein metabolic process;GO:0006807//nitrogen compound metabolic process;GO:0044260//cellular macromolecule metabolic process;GO:0043604//amide biosynthetic process;GO:0008152//metabolic process;GO:0009058//biosynthetic process;GO:0044237//cellular metabolic process;GO:0044271//cellular nitrogen compound biosynthetic process;GO:0006412//translation;GO:1901566//organonitrogen compound…			XP_024986714.1|1.8e-85|60S ribosomal protein L12 [Cynara cardunculus var. scolymus]	12	0.968223
isoform_23921	45.11	45.41	29.06	25.7	13.85	11.5	19.42	3.33	6.87	7.95	2.27	8.9	32.31	23.27	23.64	44.54	39.03	33.52	K21891//calcium load-activated calcium channel	GO:0065008//regulation of biological quality;GO:0006873//cellular ion homeostasis;GO:0006874//cellular calcium ion homeostasis;GO:0055065//metal ion homeostasis;GO:0030003//cellular cation homeostasis;GO:0065007//biological regulation;GO:0050801//ion homeostasis;GO:0098771//inorganic ion homeostasis;GO:0055074//calcium ion homeostasis;GO:0072503//cellular divalent inorganic cation homeostasis;GO:…			XP_002280441.1|1.4e-85|PREDICTED: calcium load-activated calcium channel [Vitis vinifera]	12	0.997837
isoform_23963	47.92	42.97	52	27.09	18.27	22.2	33.07	30.43	2.23	53.52	16.54	35.57	26.75	43.79	63.46	35	51.87	57.35	K02896//large subunit ribosomal protein L24e+ko03010//Ribosome				XP_027103843.1|7.9e-81|60S ribosomal protein L24 [Coffea arabica]	12	0.917869
isoform_24008	129.86	69.8	74.31	52.09	23.99	54.92	45.68	2.91	0.75	4.33	0	23.8	28.54	47.28	84.27	97.26	67.93	39.41	K02973//small subunit ribosomal protein S23e+ko03010//Ribosome	GO:0044238//primary metabolic process;GO:0009987//cellular process;GO:0034641//cellular nitrogen compound metabolic process;GO:0006518//peptide metabolic process;GO:0008152//metabolic process;GO:0044260//cellular macromolecule metabolic process;GO:0009058//biosynthetic process;GO:0044271//cellular nitrogen compound biosynthetic process;GO:0043043//peptide biosynthetic process;GO:0006807//nitrogen…			CDP06706.1|2.3e-77|unnamed protein product [Coffea canephora]	12	0.884862
isoform_24063	239.62	179.57	187.94	181.81	103.74	145.03	128.64	75.35	32.81	76.32	16.08	60.2	176.83	123.09	184.98	242.41	173.06	180.59	K00940//nucleoside-diphosphate kinase [EC:2.7.4.6]+ko04016//MAPK signaling pathway - plant+ko00230//Purine metabolism+ko01100//Metabolic pathways+ko01110//Biosynthesis of secondary metabolites+ko00240//Pyrimidine metabolism	GO:0008152//metabolic process;GO:0009116//nucleoside metabolic process;GO:0006796//phosphate-containing compound metabolic process;GO:0042542//response to hydrogen peroxide;GO:0009150//purine ribonucleotide metabolic process;GO:0006221//pyrimidine nucleotide biosynthetic process;GO:0006807//nitrogen compound metabolic process;GO:0042493//response to drug;GO:0010035//response to inorganic substanc…			OWM64848.1|6.6e-72|hypothetical protein CDL15_Pgr028565 [Punica granatum]	12	0.959458
isoform_24064	281.04	202.66	196.6	214.65	5.22	0	85.67	27.48	11.6	31.99	13.92	0	4.07	109.53	14.77	263.54	182.79	176.89	K21776//protein lin-54;K00850//6-phosphofructokinase 1 [EC:2.7.1.11]+ko00010//Glycolysis / Gluconeogenesis+ko00030//Pentose phosphate pathway+ko01230//Biosynthesis of amino acids+ko03018//RNA degradation+ko01100//Metabolic pathways+ko00052//Galactose metabolism+ko00051//Fructose and mannose metabolism+ko01110//Biosynthesis of secondary metabolites+ko01200//Carbon metabolism;K03955//NADH dehydroge…	GO:0008610//lipid biosynthetic process;GO:0016053//organic acid biosynthetic process;GO:0044255//cellular lipid metabolic process;GO:0072330//monocarboxylic acid biosynthetic process;GO:0044249//cellular biosynthetic process;GO:0006631//fatty acid metabolic process;GO:0006633//fatty acid biosynthetic process;GO:0046394//carboxylic acid biosynthetic process;GO:0044238//primary metabolic process;GO…			AHI54568.1|1.1e-50|acyl carrier protein [Camellia japonica]	12	0.893673
isoform_24070	566.63	253.8	296.81	301.06	246.86	210.92	295.45	122.73	81	98.14	50.99	96.37	328.54	251.5	354.75	400.53	321.57	312.11	K02960//small subunit ribosomal protein S16e+ko03010//Ribosome	GO:0043604//amide biosynthetic process;GO:0044271//cellular nitrogen compound biosynthetic process;GO:0071704//organic substance metabolic process;GO:0019538//protein metabolic process;GO:0044260//cellular macromolecule metabolic process;GO:0044238//primary metabolic process;GO:1901576//organic substance biosynthetic process;GO:0044267//cellular protein metabolic process;GO:0009987//cellular proc…			XP_021624722.1|4.5e-73|40S ribosomal protein S16-like [Manihot esculenta]	12	0.958621
isoform_24071	1300.46	507.14	952.74	1052.85	559.67	758.87	87.98	583.34	469.57	154.32	227.27	530.99	1025.81	0.68	1257.92	653.86	1315.9	609.98	K05387//glutamate receptor, ionotropic, plant	GO:0009607//response to biotic stimulus;GO:0006952//defense response;GO:0050896//response to stimulus;GO:0006950//response to stress;			XP_007035697.1|2.3e-66|PREDICTED: major allergen Pru ar 1 [Theobroma cacao]	12	0.915454
isoform_24134	171.04	117.93	92.67	131.7	74.05	97.38	114.57	7.6	26.52	37.58	4.61	56.53	114.85	65.83	154.19	142.68	102.19	69.61	K02882//large subunit ribosomal protein L18Ae+ko03010//Ribosome	GO:1901576//organic substance biosynthetic process;GO:0034641//cellular nitrogen compound metabolic process;GO:1901564//organonitrogen compound metabolic process;GO:0044237//cellular metabolic process;GO:0071704//organic substance metabolic process;GO:0009987//cellular process;GO:0019538//protein metabolic process;GO:0044238//primary metabolic process;GO:0043043//peptide biosynthetic process;GO:0…			XP_010542333.1|1.7e-96|PREDICTED: 60S ribosomal protein L18a isoform X1 [Tarenaya hassleriana]	12	0.748225
isoform_24142	138.33	139.75	82.55	30.97	38.46	42.05	46.94	17.87	11.38	17.01	4.38	12.27	28.25	40.55	102.83	177.94	94.27	116.88	K02889//large subunit ribosomal protein L21e+ko03010//Ribosome	GO:0034645//cellular macromolecule biosynthetic process;GO:1901566//organonitrogen compound biosynthetic process;GO:0044237//cellular metabolic process;GO:0071704//organic substance metabolic process;GO:0043170//macromolecule metabolic process;GO:0006807//nitrogen compound metabolic process;GO:0009058//biosynthetic process;GO:0044238//primary metabolic process;GO:0044267//cellular protein metabol…			XP_010243419.1|1.2e-86|PREDICTED: 60S ribosomal protein L21-2 [Nelumbo nucifera]	12	0.978138
isoform_24148	161.07	93.67	74	71.6	86.64	55.13	50.28	33.04	33.8	51.13	7.15	37.19	91.95	93.66	88.16	110.96	108.34	78.87	K14319//Ran GTPase-activating protein 1+ko03013//RNA transport				XP_019267088.1|1.3e-35|PREDICTED: MFP1 attachment factor 1-like [Nicotiana attenuata]	12	0.886644
isoform_24194	58.75	143.47	59.05	61.58	46.47	60.79	32.04	58.26	126.56	86.73	19.8	42.27	74.36	33.22	74.54	144.36	121.08	74.97		GO:0070972//protein localization to endoplasmic reticulum;GO:0071702//organic substance transport;GO:0016192//vesicle-mediated transport;GO:0006886//intracellular protein transport;GO:0051234//establishment of localization;GO:0071705//nitrogen compound transport;GO:0048193//Golgi vesicle transport;GO:0051649//establishment of localization in cell;GO:0042886//amide transport;GO:0046907//intracellu…			VDC85543.1|1.7e-61|unnamed protein product, partial [Brassica rapa]	12	0.352697
isoform_24240	412.62	155.08	235.06	222.21	181.18	216.36	238.84	84.52	90.75	91.98	71.01	95.23	278.68	182.59	254.88	312.68	188.82	212.47	K02903//large subunit ribosomal protein L28e+ko03010//Ribosome	GO:0043604//amide biosynthetic process;GO:0044237//cellular metabolic process;GO:0043603//cellular amide metabolic process;GO:0006807//nitrogen compound metabolic process;GO:0010467//gene expression;GO:1901566//organonitrogen compound biosynthetic process;GO:0009059//macromolecule biosynthetic process;GO:0043043//peptide biosynthetic process;GO:0009058//biosynthetic process;GO:0034641//cellular n…			XP_010267047.1|5.7e-65|PREDICTED: 60S ribosomal protein L28-2 [Nelumbo nucifera]	12	0.640649
isoform_24250	441.8	176.7	218.61	207.28	152.82	183.01	304.71	94.11	108.91	159.37	38.28	128.26	318.52	191.35	303.57	356.09	196.48	253.51	K02966//small subunit ribosomal protein S19e+ko03010//Ribosome	GO:0044238//primary metabolic process;GO:0019538//protein metabolic process;GO:0044260//cellular macromolecule metabolic process;GO:1901576//organic substance biosynthetic process;GO:0043043//peptide biosynthetic process;GO:0043603//cellular amide metabolic process;GO:0044237//cellular metabolic process;GO:0034645//cellular macromolecule biosynthetic process;GO:0044267//cellular protein metabolic…			OWM90383.1|5.7e-70|hypothetical protein CDL15_Pgr014685 [Punica granatum]	12	0.621695
isoform_24257	730	309.08	83.28	197.42	210.05	239.67	199.98	122.39	168.09	202.27	92.52	139.13	268.97	170.81	439.72	525.65	317.61	347.25	K02976//small subunit ribosomal protein S26e+ko03010//Ribosome	GO:1901564//organonitrogen compound metabolic process;GO:0006412//translation;GO:0009059//macromolecule biosynthetic process;GO:0044237//cellular metabolic process;GO:0043603//cellular amide metabolic process;GO:1901576//organic substance biosynthetic process;GO:0006518//peptide metabolic process;GO:0044267//cellular protein metabolic process;GO:0043043//peptide biosynthetic process;GO:0044271//c…			XP_009354778.1|1.1e-60|PREDICTED: 40S ribosomal protein S26-3-like [Pyrus x bretschneideri]	12	0.596843
isoform_24267	469.02	259.25	162.33	238.95	197.17	165.17	245.27	116.85	48.23	80.07	16.82	105.97	276.58	258.23	419.65	280.81	286.63	286.1	K02942//large subunit ribosomal protein LP1+ko03010//Ribosome	GO:0044267//cellular protein metabolic process;GO:0034645//cellular macromolecule biosynthetic process;GO:0034641//cellular nitrogen compound metabolic process;GO:0006518//peptide metabolic process;GO:0006412//translation;GO:1901566//organonitrogen compound biosynthetic process;GO:0044260//cellular macromolecule metabolic process;GO:0008152//metabolic process;GO:1901576//organic substance biosynt…			CAN65458.1|1.0e-50|hypothetical protein VITISV_010073 [Vitis vinifera]	12	0.928311
isoform_24279	204.59	223.86	152.63	92.16	29.25	53.75	5.42	19.66	9.08	9.7	1.43	1.11	102.61	92.59	116.56	294.89	378.79	342.54		GO:0033036//macromolecule localization;GO:0010876//lipid localization;GO:0071702//organic substance transport;GO:0051179//localization;GO:0006869//lipid transport;GO:0006810//transport;GO:0051234//establishment of localization;GO:0008289//lipid binding;GO:0005488//binding;			PON51598.1|4.5e-40|Lipid transfer protein/Par allergen [Parasponia andersonii]	12	0.893723
isoform_24294	473.36	195.25	380.4	327.46	185.12	222.32	231.69	206.93	277.96	239.24	102.3	143.03	280.18	266.15	261.65	406.34	253.81	295.3	K02901//large subunit ribosomal protein L27e+ko03010//Ribosome	GO:0044237//cellular metabolic process;GO:0009987//cellular process;GO:0044271//cellular nitrogen compound biosynthetic process;GO:0009058//biosynthetic process;GO:0043603//cellular amide metabolic process;GO:0006412//translation;GO:0009059//macromolecule biosynthetic process;GO:0034645//cellular macromolecule biosynthetic process;GO:0043043//peptide biosynthetic process;GO:0044249//cellular bios…			RRT72978.1|7.5e-64|hypothetical protein B296_00007382 [Ensete ventricosum]	12	0.519828
isoform_24351	314.81	175.67	265.49	193.95	150.97	150.53	172.85	98.61	131.11	111.79	45.31	91.22	245.69	154.62	213.15	318.2	185.24	228.54	K02929//large subunit ribosomal protein L44e+ko03010//Ribosome	GO:0009059//macromolecule biosynthetic process;GO:0043043//peptide biosynthetic process;GO:0044249//cellular biosynthetic process;GO:1901576//organic substance biosynthetic process;GO:0034641//cellular nitrogen compound metabolic process;GO:0034645//cellular macromolecule biosynthetic process;GO:0043604//amide biosynthetic process;GO:0019538//protein metabolic process;GO:0006518//peptide metaboli…			XP_021981350.1|3.5e-57|60S ribosomal protein L44-like [Helianthus annuus]	12	0.880189
isoform_24354	19.84	40.76	42.37	19.84	25.06	23.55	23.58	7.19	3.64	9.02	1.17	5.2	28.21	23.16	33.1	34.03	36.03	43.94					XP_010664782.1|1.3e-27|PREDICTED: protein IQ-DOMAIN 32 isoform X2 [Vitis vinifera]	12	0.591881
isoform_24373	34.77	42.82	29.89	23.71	18.43	20.63	16.77	21.99	4.43	15.62	0.81	14.54	19.41	25.39	25.33	38.43	45.37	44.03	K01373//cathepsin F [EC:3.4.22.41]	GO:0044237//cellular metabolic process;GO:0009056//catabolic process;GO:0071704//organic substance metabolic process;GO:0044267//cellular protein metabolic process;GO:0044260//cellular macromolecule metabolic process;GO:0009987//cellular process;GO:0030163//protein catabolic process;GO:0006508//proteolysis;GO:0009057//macromolecule catabolic process;GO:0006807//nitrogen compound metabolic process…			ABK94801.1|1.2e-40|unknown [Populus trichocarpa]	12	0.998187
isoform_24381	30.51	30.62	33.97	41.66	19.39	23.19	21.81	9.08	0.76	5.22	0	20.16	22.6	18.46	28	34.3	38.27	44.55	K02995//small subunit ribosomal protein S8e+ko03010//Ribosome	GO:0009059//macromolecule biosynthetic process;GO:0006412//translation;GO:0044271//cellular nitrogen compound biosynthetic process;GO:0006518//peptide metabolic process;GO:0044249//cellular biosynthetic process;GO:1901564//organonitrogen compound metabolic process;GO:0006807//nitrogen compound metabolic process;GO:0008152//metabolic process;GO:0043604//amide biosynthetic process;GO:0009058//biosy…			XP_023550698.1|2.3e-39|40S ribosomal protein S8 [Cucurbita pepo subsp. pepo]	12	0.800061
isoform_24431	858.12	492.35	689.9	476.98	404.6	427.89	286.7	330.67	131.1	201.01	40.01	210.99	424.68	455.92	730.4	664.16	739.02	788.89	K02928//large subunit ribosomal protein L41e+ko03010//Ribosome	GO:0010467//gene expression;GO:0009987//cellular process;GO:0009059//macromolecule biosynthetic process;GO:0044237//cellular metabolic process;GO:0006412//translation;GO:0034645//cellular macromolecule biosynthetic process;GO:0006518//peptide metabolic process;GO:0044271//cellular nitrogen compound biosynthetic process;GO:0034641//cellular nitrogen compound metabolic process;GO:1901564//organonit…			BAC45057.1|1.9e-07|unknown protein [Oryza sativa Japonica Group]	12	0.996705
isoform_24465	40.75	44.04	38.81	15.26	19.86	40.83	49.15	9.19	4.79	7.08	0	21.82	22.74	26.85	44.03	47.39	48.59	38.1	K02993//small subunit ribosomal protein S7e+ko03010//Ribosome					12	0.873891
isoform_24661	184.98	118.44	70.75	50.95	39.84	37.48	48.65	19.13	5.63	29.8	11.71	27.37	109.22	56.65	107.28	112.6	92.81	87.99	K03231//elongation factor 1-alpha+ko03013//RNA transport	GO:0009059//macromolecule biosynthetic process;GO:0006414//translational elongation;GO:0006412//translation;GO:0006518//peptide metabolic process;GO:0009058//biosynthetic process;GO:1901564//organonitrogen compound metabolic process;GO:0043043//peptide biosynthetic process;GO:0044237//cellular metabolic process;GO:1901576//organic substance biosynthetic process;GO:0034645//cellular macromolecule …			AAF79822.1|3.7e-256|T6D22.2 [Arabidopsis thaliana]	12	0.807127
isoform_24772	55.92	66.44	39.68	24.06	9.18	34.95	37.33	9.94	6.24	48.36	8.08	26.49	71.01	12.36	31.87	38.62	74.84	49.59	K12741//heterogeneous nuclear ribonucleoprotein A1/A3+ko03040//Spliceosome	GO:1901363//heterocyclic compound binding;GO:0097159//organic cyclic compound binding;GO:0005488//binding;GO:0003676//nucleic acid binding;GO:0003723//RNA binding;			CAN80681.1|6.7e-175|hypothetical protein VITISV_037734 [Vitis vinifera]	12	0.807176
isoform_24784	16.12	50.55	25.6	22	24.01	26.12	17.82	13.92	6	21.66	2.21	17.45	24.78	29.03	13.9	57.63	44.41	29.92	K09874//aquaporin NIP	GO:0044425//membrane part;GO:0031224//intrinsic component of membrane;GO:0016021//integral component of membrane;GO:0016020//membrane;GO:0015267//channel activity;GO:0005215//transporter activity;GO:0022803//passive transmembrane transporter activity;GO:0022857//transmembrane transporter activity;			XP_012086588.1|1.2e-139|probable aquaporin NIP5-1 [Jatropha curcas]	12	0.953414
isoform_25188	0	144.27	100.95	123.39	34.5	27.34	30.37	2.96	12.07	13.83	2.76	10.26	82.63	24.87	61.67	136.89	79.5	131.31	K09584//protein disulfide-isomerase A6 [EC:5.3.4.1]+ko04141//Protein processing in endoplasmic reticulum	GO:0009987//cellular process;GO:0019725//cellular homeostasis;GO:0050794//regulation of cellular process;GO:0050789//regulation of biological process;GO:0065008//regulation of biological quality;GO:0065007//biological regulation;GO:0042592//homeostatic process;GO:0045454//cell redox homeostasis;GO:0043226//organelle;GO:0044424//intracellular part;GO:0043227//membrane-bounded organelle;GO:0005737/…			XP_010268045.1|9.7e-177|PREDICTED: probable protein disulfide-isomerase A6 [Nelumbo nucifera]	12	0.819084
isoform_2532	20.48	32.8	17.15	18.56	11.96	22.47	29.38	5.37	0	22.01	0	10.55	26.3	23.75	29.08	28	13.7	26.31	K06027//vesicle-fusing ATPase [EC:3.6.4.6]	GO:0042886//amide transport;GO:0048193//Golgi vesicle transport;GO:0061951//establishment of protein localization to plasma membrane;GO:0043624//cellular protein complex disassembly;GO:0048278//vesicle docking;GO:0070727//cellular macromolecule localization;GO:0009987//cellular process;GO:0072657//protein localization to membrane;GO:0045184//establishment of protein localization;GO:0140056//organ…			XP_002284987.1|0.0e+00|PREDICTED: vesicle-fusing ATPase [Vitis vinifera]	12	0.373497
isoform_25351	25.64	26.38	25.78	18.99	10.73	14.66	8.56	6.54	3.26	7.8	1.56	7.9	6.52	9.83	20.68	16.13	20.67	19.4	K01444//N4-(beta-N-acetylglucosaminyl)-L-asparaginase [EC:3.5.1.26]+ko00511//Other glycan degradation	GO:1901564//organonitrogen compound metabolic process;GO:0006807//nitrogen compound metabolic process;GO:1901135//carbohydrate derivative metabolic process;GO:0043412//macromolecule modification;GO:0019538//protein metabolic process;GO:0071704//organic substance metabolic process;GO:0043170//macromolecule metabolic process;GO:0010467//gene expression;GO:0044237//cellular metabolic process;GO:0044…			XP_003634027.1|4.3e-169|PREDICTED: probable isoaspartyl peptidase/L-asparaginase 3 isoform X1 [Vitis vinifera]	12	0.926111
isoform_25565	18.01	30.03	11.71	9.59	7.43	9.73	17.45	5.68	3.05	5.03	2.5	8.73	18.62	16.98	19.87	29.14	13.32	22.96	K14515//EIN3-binding F-box protein+ko04016//MAPK signaling pathway - plant+ko04075//Plant hormone signal transduction;K03875//F-box and leucine-rich repeat protein 1 (S-phase kinase-associated protein 2)+ko04120//Ubiquitin mediated proteolysis	GO:0006511//ubiquitin-dependent protein catabolic process;GO:0044257//cellular protein catabolic process;GO:0010498//proteasomal protein catabolic process;GO:0070647//protein modification by small protein conjugation or removal;GO:0036211//protein modification process;GO:0044248//cellular catabolic process;GO:0006807//nitrogen compound metabolic process;GO:1901575//organic substance catabolic pro…			XP_023876368.1|5.5e-107|F-box protein At5g67140 [Quercus suber]	12	0.818539
isoform_25698	46.31	33.69	24.92	15.12	8.75	6.96	21.87	5.66	0.03	0	0.45	10.15	37.52	16.31	24.93	36.67	34.37	23.86	K11323//histone arginine demethylase JMJD6 [EC:1.14.11.-]	GO:0016020//membrane;GO:0071944//cell periphery;GO:0055044//symplast;GO:0046658//anchored component of plasma membrane;GO:0031224//intrinsic component of membrane;GO:0005911//cell-cell junction;GO:0009506//plasmodesma;GO:0005623//cell;GO:0016021//integral component of membrane;GO:0044459//plasma membrane part;GO:0031226//intrinsic component of plasma membrane;GO:0005886//plasma membrane;GO:004442…			PKI48250.1|2.7e-81|hypothetical protein CRG98_031352 [Punica granatum]	12	0.946908
isoform_25848	36.14	27.06	27.79	23.81	16.56	25.72	15.32	35.48	4.37	19.72	0	17.56	0	15.33	45.47	28.14	36.88	38.04	K04565//superoxide dismutase, Cu-Zn family [EC:1.15.1.1]+ko04146//Peroxisome	GO:0043169//cation binding;GO:0043167//ion binding;GO:0005488//binding;GO:0016721//oxidoreductase activity, acting on superoxide radicals as acceptor;GO:0046872//metal ion binding;GO:0004784//superoxide dismutase activity;GO:0016209//antioxidant activity;GO:0016491//oxidoreductase activity;GO:0003824//catalytic activity;			XP_024158982.1|2.4e-95|LOW QUALITY PROTEIN: superoxide dismutase [Cu-Zn], chloroplastic [Rosa chinensis]	12	0.761238
isoform_25903	29.92	48.97	25.74	32.79	20.23	12.05	8.4	9.01	7.86	17.46	0	2.4	13.13	27.65	34.56	49.27	34.35	12.55	K20347//p24 family protein beta-1	GO:0045184//establishment of protein localization;GO:0006888//ER to Golgi vesicle-mediated transport;GO:0051179//localization;GO:0015833//peptide transport;GO:0008104//protein localization;GO:0042886//amide transport;GO:0010256//endomembrane system organization;GO:0006996//organelle organization;GO:0016043//cellular component organization;GO:0034613//cellular protein localization;GO:0071840//cell…			AFK47679.1|1.3e-96|unknown [Lotus japonicus]	12	0.842255
isoform_25952	52.19	42.13	34.5	49.61	31.75	37.66	29.79	16.73	2.3	13.33	3.4	15.25	13.88	30.49	15.37	43.76	42.14	35.36	K10573//ubiquitin-conjugating enzyme E2 A [EC:2.3.2.23]+ko04120//Ubiquitin mediated proteolysis				XP_021890519.1|5.3e-76|ubiquitin-conjugating enzyme E2 1-like isoform X2 [Carica papaya]	12	0.493417
isoform_26125	62.57	109.86	52.4	91.85	22.3	79.66	21.84	9.48	11.48	16.18	7.48	21.18	14.47	44.64	71.83	68.08	126.27	0	K02437//glycine cleavage system H protein+ko01100//Metabolic pathways+ko01110//Biosynthesis of secondary metabolites+ko00260//Glycine, serine and threonine metabolism+ko01200//Carbon metabolism+ko00630//Glyoxylate and dicarboxylate metabolism	GO:0006807//nitrogen compound metabolic process;GO:0009987//cellular process;GO:0017144//drug metabolic process;GO:0001505//regulation of neurotransmitter levels;GO:0006082//organic acid metabolic process;GO:0008152//metabolic process;GO:0016054//organic acid catabolic process;GO:0006520//cellular amino acid metabolic process;GO:1901565//organonitrogen compound catabolic process;GO:0042737//drug …			XP_002278252.1|5.4e-69|PREDICTED: glycine cleavage system H protein 2, mitochondrial [Vitis vinifera]	12	0.911975
isoform_26147	171.44	133.51	120.62	91.5	85.98	82.54	41.45	39.5	27.86	29.88	19.5	60.71	65.01	56.68	93.08	130.64	117.99	85.28	K03949//NADH dehydrogenase (ubiquinone) 1 alpha subcomplex subunit 5+ko01100//Metabolic pathways+ko00190//Oxidative phosphorylation	GO:0008152//metabolic process;GO:0006091//generation of precursor metabolites and energy;GO:0022900//electron transport chain;GO:0055114//oxidation-reduction process;GO:0045333//cellular respiration;GO:0009987//cellular process;GO:0015980//energy derivation by oxidation of organic compounds;GO:0044237//cellular metabolic process;GO:0022904//respiratory electron transport chain;GO:0044422//organel…			XP_002513634.1|9.0e-77|probable NADH dehydrogenase [ubiquinone] 1 alpha subcomplex subunit 5, mitochondrial [Ricinus communis]	12	0.820184
isoform_26179	80.62	74.08	65.28	64.4	35.94	63.35	36.21	14.65	23.46	31.65	3.21	21.67	51.32	45.34	59.43	75.38	50.38	54.48	K12948//signal peptidase complex subunit 3 [EC:3.4.-.-]+ko03060//Protein export	GO:0006810//transport;GO:0044237//cellular metabolic process;GO:0072599//establishment of protein localization to endoplasmic reticulum;GO:0071705//nitrogen compound transport;GO:0006518//peptide metabolic process;GO:0015833//peptide transport;GO:0044260//cellular macromolecule metabolic process;GO:0006508//proteolysis;GO:0070727//cellular macromolecule localization;GO:0043170//macromolecule meta…			PRQ42130.1|2.9e-87|putative signal peptidase I [Rosa chinensis]	12	0.807965
isoform_2622	19.1	28.22	32.43	19.62	17.28	10.21	43.2	3.45	0.66	8.49	0.3	18.28	14.89	17.68	37.66	41.09	44.59	33.38	K16224//senescence-induced receptor-like serine/threonine-protein kinase+ko04016//MAPK signaling pathway - plant+ko04626//Plant-pathogen interaction	GO:0016021//integral component of membrane;GO:0044425//membrane part;GO:0016020//membrane;GO:0031224//intrinsic component of membrane;GO:0035639//purine ribonucleoside triphosphate binding;GO:0003824//catalytic activity;GO:1901265//nucleoside phosphate binding;GO:0000166//nucleotide binding;GO:0140096//catalytic activity, acting on a protein;GO:0032559//adenyl ribonucleotide binding;GO:0016301//k…			XP_018843295.1|4.0e-278|PREDICTED: probable LRR receptor-like serine/threonine-protein kinase At1g05700 [Juglans regia]	12	0.584697
isoform_26748	929.36	510.58	492.37	192.27	242.44	493.92	402.44	453.64	366.18	431.93	160.68	237.65	577.24	480.39	528.27	855.95	642.05	543.78	K08770//ubiquitin C;K02977//small subunit ribosomal protein S27Ae+ko03010//Ribosome				XP_024191133.1|5.9e-84|ubiquitin-40S ribosomal protein S27a isoform X2 [Rosa chinensis]	12	0.717069
isoform_26786	37.54	59.61	65.44	53.88	26.72	40.07	22.53	15.2	28.78	14.16	10.34	20.58	36.26	30.98	36.34	29.93	59.29	46.74	K02886//large subunit ribosomal protein L2+ko03010//Ribosome	GO:0008152//metabolic process;GO:0044271//cellular nitrogen compound biosynthetic process;GO:0010467//gene expression;GO:0043603//cellular amide metabolic process;GO:0044237//cellular metabolic process;GO:1901576//organic substance biosynthetic process;GO:0043170//macromolecule metabolic process;GO:0044249//cellular biosynthetic process;GO:0044267//cellular protein metabolic process;GO:1901566//o…			AHF71925.1|4.2e-147|50S ribosomal protein L2 (chloroplast) [Paeonia sp. Sd0052]	12	0.47392
isoform_27249	74.03	78.51	64.92	68.37	51.97	48.39	34.52	34.22	92.28	29.96	23.05	34.94	40.34	23.69	68.26	44.88	51.46	78.83	K02994//small subunit ribosomal protein S8+ko03010//Ribosome	GO:0044238//primary metabolic process;GO:0043170//macromolecule metabolic process;GO:1901564//organonitrogen compound metabolic process;GO:0044237//cellular metabolic process;GO:0006807//nitrogen compound metabolic process;GO:0034641//cellular nitrogen compound metabolic process;GO:0043603//cellular amide metabolic process;GO:0034645//cellular macromolecule biosynthetic process;GO:0009058//biosyn…			YP_009458334.1|5.5e-68|ribosomal protein S8 (chloroplast) [Paeonia ostii]	12	0.41137
isoform_27476	41.68	24.67	19.21	2.23	0.47	0.36	6.7	16.95	3.1	23.26	0	11.59	29.29	9.45	30.95	32.37	28.88	9.9	K00789//S-adenosylmethionine synthetase [EC:2.5.1.6]+ko01230//Biosynthesis of amino acids+ko01100//Metabolic pathways+ko01110//Biosynthesis of secondary metabolites+ko00270//Cysteine and methionine metabolism	GO:0009058//biosynthetic process;GO:0051188//cofactor biosynthetic process;GO:0006730//one-carbon metabolic process;GO:0006732//coenzyme metabolic process;GO:0009108//coenzyme biosynthetic process;GO:0006556//S-adenosylmethionine biosynthetic process;GO:0006790//sulfur compound metabolic process;GO:0044237//cellular metabolic process;GO:0017144//drug metabolic process;GO:0008152//metabolic proces…			XP_002280106.1|2.9e-153|PREDICTED: S-adenosylmethionine synthase 5 [Vitis vinifera]	12	0.472648
isoform_2866	248.46	256.52	219.26	193.31	108.58	126.42	196.52	41.98	5.69	94.37	0	44.69	198.55	128.91	194.73	268.11	193.58	197.21	K13126//polyadenylate-binding protein+ko03015//mRNA surveillance pathway+ko03018//RNA degradation+ko03013//RNA transport	GO:0043227//membrane-bounded organelle;GO:0005622//intracellular;GO:0043229//intracellular organelle;GO:0043226//organelle;GO:0044444//cytoplasmic part;GO:0044424//intracellular part;GO:0043231//intracellular membrane-bounded organelle;GO:0005829//cytosol;GO:0044464//cell part;GO:0005623//cell;GO:0005737//cytoplasm;GO:0032991//protein-containing complex;GO:0005634//nucleus;GO:1990904//ribonucleop…			RDX63406.1|0.0e+00|Polyadenylate-binding protein 2, partial [Mucuna pruriens]	12	0.974747
isoform_29077	397.74	75.51	114.45	28.24	29.81	22.93	28.05	7.19	11.42	15.47	3.2	11.75	78.54	60.5	227.85	244.15	134.79	205.15		GO:0043226//organelle;GO:0043229//intracellular organelle;GO:0044464//cell part;GO:0044424//intracellular part;GO:0005737//cytoplasm;GO:0005739//mitochondrion;GO:0005623//cell;GO:0043231//intracellular membrane-bounded organelle;GO:0005622//intracellular;GO:0043227//membrane-bounded organelle;GO:0044444//cytoplasmic part;			PHT82488.1|1.2e-28|hypothetical protein T459_15503 [Capsicum annuum]	12	0.96987
isoform_29195	21.95	36.46	19.39	21.65	15.24	23.57	10.98	7.98	4.14	8.84	0.32	11.99	13.08	17.66	24.55	26.68	26.54	21.39		GO:0051234//establishment of localization;GO:0051179//localization;GO:0006810//transport;GO:0055085//transmembrane transport;GO:0016021//integral component of membrane;GO:0044425//membrane part;GO:0031224//intrinsic component of membrane;GO:0016020//membrane;			GAV77640.1|7.4e-109|MFS_1 domain-containing protein [Cephalotus follicularis]	12	0.980112
isoform_29530	70.4	48.8	8.06	13.34	25.75	32.58	32.76	7.14	6.92	16.17	0.86	12.45	31.06	35.37	54.73	88.15	52.71	50.49	K00940//nucleoside-diphosphate kinase [EC:2.7.4.6]+ko04016//MAPK signaling pathway - plant+ko00230//Purine metabolism+ko01100//Metabolic pathways+ko01110//Biosynthesis of secondary metabolites+ko00240//Pyrimidine metabolism	GO:1901701//cellular response to oxygen-containing compound;GO:0046128//purine ribonucleoside metabolic process;GO:0055086//nucleobase-containing small molecule metabolic process;GO:0009116//nucleoside metabolic process;GO:0009259//ribonucleotide metabolic process;GO:0072527//pyrimidine-containing compound metabolic process;GO:0006139//nucleobase-containing compound metabolic process;GO:0009148//…			XP_012435495.1|2.1e-71|PREDICTED: nucleoside diphosphate kinase B-like [Gossypium raimondii]	12	0.621643
isoform_30274	59.72	43.35	53.62	55.5	38.39	41.33	52.86	30.15	37.2	25.15	4.16	36.25	46.07	53.78	59.54	61.25	50.93	48.36	K15171//transcription elongation factor SPT4	GO:0019222//regulation of metabolic process;GO:0045893//positive regulation of transcription, DNA-templated;GO:1903508//positive regulation of nucleic acid-templated transcription;GO:0051171//regulation of nitrogen compound metabolic process;GO:0010604//positive regulation of macromolecule metabolic process;GO:0051173//positive regulation of nitrogen compound metabolic process;GO:0009891//positiv…			KCW65109.1|1.6e-50|hypothetical protein EUGRSUZ_G02614 [Eucalyptus grandis]	12	0.418892
isoform_30679	6.67	38.25	25.72	28.33	19.19	11.2	20.69	5.07	7.81	10.9	5.1	9.34	27.93	16.68	15.15	22.79	18.28	41.2	K11314//transcriptional adapter 2-alpha	GO:0018193//peptidyl-amino acid modification;GO:0019538//protein metabolic process;GO:0018393//internal peptidyl-lysine acetylation;GO:0048522//positive regulation of cellular process;GO:0016043//cellular component organization;GO:0009987//cellular process;GO:0044238//primary metabolic process;GO:0010638//positive regulation of organelle organization;GO:0051173//positive regulation of nitrogen co…			XP_022142568.1|2.7e-15|transcriptional adapter ADA2b [Momordica charantia]	12	0.378703
isoform_3084	83.49	45.56	39.56	17.78	14.3	27.52	17.63	4.04	5.92	14.24	0	11.97	21.49	29.1	48.93	54.18	57.53	32.96	K07151//dolichyl-diphosphooligosaccharide---protein glycosyltransferase [EC:2.4.99.18]+ko04141//Protein processing in endoplasmic reticulum+ko00510//N-Glycan biosynthesis+ko01100//Metabolic pathways	GO:0034645//cellular macromolecule biosynthetic process;GO:0070085//glycosylation;GO:0009100//glycoprotein metabolic process;GO:0009058//biosynthetic process;GO:0043170//macromolecule metabolic process;GO:1901566//organonitrogen compound biosynthetic process;GO:0006486//protein glycosylation;GO:1901137//carbohydrate derivative biosynthetic process;GO:1901564//organonitrogen compound metabolic pro…			XP_015882004.1|0.0e+00|dolichyl-diphosphooligosaccharide--protein glycosyltransferase subunit STT3B [Ziziphus jujuba]	12	0.987812
isoform_3100	41.35	71.14	47.44	29.82	44.83	32.76	39.3	27.96	25.85	31.1	21.06	18.84	52.63	49.37	39.66	56.61	51.23	53.88	K13863//solute carrier family 7 (cationic amino acid transporter), member 1	GO:0016020//membrane;GO:0044425//membrane part;GO:0031224//intrinsic component of membrane;GO:0016021//integral component of membrane;GO:0022857//transmembrane transporter activity;GO:0005215//transporter activity;			PSS15802.1|4.0e-296|Cationic amino acid transporter 2 like [Actinidia chinensis var. chinensis]	12	0.60871
isoform_31294	93.65	142.44	117.83	121.49	99.42	122.36	81.35	81.88	78.45	121.76	38.45	93.16	94.96	103.42	123.16	142.21	120.09	124.11	K08770//ubiquitin C				XP_021651100.1|9.8e-70|polyubiquitin 11-like [Hevea brasiliensis]	12	0.531477
isoform_31376	59.27	92.51	68.47	55.13	52.9	56.58	43.28	51.54	56.56	51.39	18.11	47.58	63.62	59.93	65.39	85.44	78.76	67.6	K08341//GABA(A) receptor-associated protein+ko04136//Autophagy - other	GO:0044248//cellular catabolic process;GO:0008152//metabolic process;GO:0009987//cellular process;GO:0061919//process utilizing autophagic mechanism;GO:0044237//cellular metabolic process;GO:0009056//catabolic process;GO:0006914//autophagy;GO:0005737//cytoplasm;GO:0044464//cell part;GO:0005623//cell;GO:0044424//intracellular part;GO:0005622//intracellular;			XP_019055575.1|1.8e-58|PREDICTED: autophagy-related protein 8C-like isoform X1 [Nelumbo nucifera]	12	0.957132
isoform_32760	203.74	86.84	114.86	119.18	51.14	106.97	71.73	39.81	39.06	61.82	10.54	57.42	121.76	82.14	105.71	148.98	125.18	86.01	K02894//large subunit ribosomal protein L23e+ko03010//Ribosome	GO:0010467//gene expression;GO:0009059//macromolecule biosynthetic process;GO:0043043//peptide biosynthetic process;GO:0043170//macromolecule metabolic process;GO:0071704//organic substance metabolic process;GO:0044238//primary metabolic process;GO:0034641//cellular nitrogen compound metabolic process;GO:0006807//nitrogen compound metabolic process;GO:1901564//organonitrogen compound metabolic pr…			CDY59177.1|3.2e-75|BnaC08g50110D [Brassica napus]	12	0.951454
isoform_3328	38	526.16	196.4	18.19	161.51	206.28	83.56	141.51	5.84	200.44	0.74	3.87	285.89	18.17	43.56	647.69	300.7	366.29	K04079//molecular chaperone HtpG+ko04141//Protein processing in endoplasmic reticulum+ko04626//Plant-pathogen interaction	GO:0050896//response to stimulus;GO:0009987//cellular process;GO:0034605//cellular response to heat;GO:0051716//cellular response to stimulus;GO:0009628//response to abiotic stimulus;GO:0006950//response to stress;GO:0050821//protein stabilization;GO:0065008//regulation of biological quality;GO:0006457//protein folding;GO:0009408//response to heat;GO:0031647//regulation of protein stability;GO:00…			RDX83146.1|0.0e+00|Heat shock cognate protein 80 [Mucuna pruriens]	12	0.831658
isoform_3365	27.09	27.63	25.31	15.14	30.17	12.64	12.81	6.15	8.24	29.6	4.37	14.87	14.29	12.88	31.32	26.33	22.44	29.32	K20222//importin-5	GO:0031224//intrinsic component of membrane;GO:0016021//integral component of membrane;GO:0016020//membrane;GO:0044425//membrane part;			XP_012078399.1|0.0e+00|uncharacterized protein LOC105639070 [Jatropha curcas]	12	0.772678
isoform_3388	6.75	164.33	29.34	2.78	65.5	0	2.31	2.87	0.9	17.79	7.86	36.22	25.23	15.38	1.41	60.1	9.03	168.83	K15920//xylan 1,4-beta-xylosidase [EC:3.2.1.37]+ko00520//Amino sugar and nucleotide sugar metabolism+ko01100//Metabolic pathways	GO:0044237//cellular metabolic process;GO:1901575//organic substance catabolic process;GO:0044238//primary metabolic process;GO:0005976//polysaccharide metabolic process;GO:0043170//macromolecule metabolic process;GO:0009987//cellular process;GO:0000272//polysaccharide catabolic process;GO:0009057//macromolecule catabolic process;GO:0009056//catabolic process;GO:0044036//cell wall macromolecule m…			XP_002276351.1|0.0e+00|PREDICTED: putative beta-D-xylosidase isoform X1 [Vitis vinifera]	12	0.603809
isoform_3428	28.82	44.73	79.56	30.62	18.88	31.83	25.95	20.21	6.07	16.94	1.01	18.26	20.32	25.88	41.14	28.27	61.31	34.65	K04733//interleukin-1 receptor-associated kinase 4 [EC:2.7.11.1]	GO:0016740//transferase activity;GO:0032559//adenyl ribonucleotide binding;GO:0030554//adenyl nucleotide binding;GO:0004672//protein kinase activity;GO:0004674//protein serine/threonine kinase activity;GO:0036094//small molecule binding;GO:0017076//purine nucleotide binding;GO:0016773//phosphotransferase activity, alcohol group as acceptor;GO:0032555//purine ribonucleotide binding;GO:0043168//ani…			XP_011010160.1|2.3e-187|PREDICTED: cysteine-rich receptor-like protein kinase 15 [Populus euphratica]	12	0.387546
isoform_34851	84.97	28.21	85.2	12.97	5.26	8.03	1.21	6.91	65.56	0	19.95	5.78	8.75	10.33	79.54	4.66	15.01	72.63	K02982//small subunit ribosomal protein S3+ko03010//Ribosome	GO:0044260//cellular macromolecule metabolic process;GO:0044249//cellular biosynthetic process;GO:0071704//organic substance metabolic process;GO:0006807//nitrogen compound metabolic process;GO:0006412//translation;GO:1901564//organonitrogen compound metabolic process;GO:0044237//cellular metabolic process;GO:0008152//metabolic process;GO:0044238//primary metabolic process;GO:0009987//cellular pr…			XP_022728609.1|3.2e-121|uncharacterized protein LOC111284164 [Durio zibethinus]	12	0.603748
isoform_35183	133.67	121.43	122.93	75.98	46.24	89.39	68.54	37.83	63.33	66.73	12.45	47.63	63.79	69.03	109.28	131.07	86.71	89.91	K00416//ubiquinol-cytochrome c reductase subunit 6+ko01100//Metabolic pathways+ko00190//Oxidative phosphorylation	GO:0006753//nucleoside phosphate metabolic process;GO:0044281//small molecule metabolic process;GO:1901135//carbohydrate derivative metabolic process;GO:0009141//nucleoside triphosphate metabolic process;GO:0022900//electron transport chain;GO:0017144//drug metabolic process;GO:0008152//metabolic process;GO:0009150//purine ribonucleotide metabolic process;GO:0044238//primary metabolic process;GO:…			PKI52975.1|1.1e-17|hypothetical protein CRG98_026555 [Punica granatum]	12	0.852843
isoform_35299	22.27	55.19	14.67	26.94	19.48	37.35	3.88	2.12	13.71	11.8	1.85	14.58	5.15	27.29	10.33	45.23	46.25	6.88	K08999//uncharacterized protein	GO:0004518//nuclease activity;GO:0003824//catalytic activity;GO:0016788//hydrolase activity, acting on ester bonds;GO:0016787//hydrolase activity;			CBI19742.3|1.7e-155|unnamed protein product, partial [Vitis vinifera]	12	0.5498
isoform_35597	51.8	77.19	53.68	67.02	44.56	49.64	32.44	23.24	15.6	16.78	2.05	26.82	33.25	26.2	50.26	40.51	70.33	48.9	K02710//photosystem II PsbI protein+ko01100//Metabolic pathways+ko00195//Photosynthesis;K02712//photosystem II PsbK protein+ko01100//Metabolic pathways+ko00195//Photosynthesis	GO:0044237//cellular metabolic process;GO:0008152//metabolic process;GO:0015979//photosynthesis;GO:0009987//cellular process;GO:0032991//protein-containing complex;GO:0044464//cell part;GO:0009534//chloroplast thylakoid;GO:0098796//membrane protein complex;GO:0009535//chloroplast thylakoid membrane;GO:0044422//organelle part;GO:0044434//chloroplast part;GO:0005623//cell;GO:0009536//plastid;GO:000…			YP_009231232.1|1.6e-22|photosystem II protein I (chloroplast) [Tetrastigma hemsleyanum]	12	0.762279
isoform_3604	71.63	92.55	61.63	67.74	36.94	38.15	40.44	18.07	4.43	16.11	5.29	23.43	44.01	37.8	82.64	82.67	93.17	81.39	K10527//enoyl-CoA hydratase/3-hydroxyacyl-CoA dehydrogenase [EC:4.2.1.17 1.1.1.35 1.1.1.211]+ko00592//alpha-Linolenic acid metabolism+ko01100//Metabolic pathways+ko01110//Biosynthesis of secondary metabolites+ko01212//Fatty acid metabolism+ko00071//Fatty acid degradation	GO:0019752//carboxylic acid metabolic process;GO:0044242//cellular lipid catabolic process;GO:0044248//cellular catabolic process;GO:0043436//oxoacid metabolic process;GO:0019395//fatty acid oxidation;GO:0016042//lipid catabolic process;GO:0055114//oxidation-reduction process;GO:0006635//fatty acid beta-oxidation;GO:1901575//organic substance catabolic process;GO:0016054//organic acid catabolic p…			XP_021275582.1|1.0e-89|peroxisomal fatty acid beta-oxidation multifunctional protein AIM1 [Herrania umbratica]	12	0.999628
isoform_36170	164.23	114.2	141.58	59.68	53.61	74.63	86.16	77.93	2.03	58.57	6.51	75.72	71.51	127.28	162.81	119.62	134.96	157.11	K02896//large subunit ribosomal protein L24e+ko03010//Ribosome				XP_027103843.1|8.9e-81|60S ribosomal protein L24 [Coffea arabica]	12	0.994057
isoform_3677	52.06	41.49	19.03	25.29	12.74	12.2	30.75	5.28	5.17	12.11	10.48	13.62	24.55	26.03	45.88	32.03	25.22	34.65	K12450//UDP-glucose 4,6-dehydratase [EC:4.2.1.76]+ko00520//Amino sugar and nucleotide sugar metabolism	GO:0006725//cellular aromatic compound metabolic process;GO:1901360//organic cyclic compound metabolic process;GO:0044237//cellular metabolic process;GO:0034641//cellular nitrogen compound metabolic process;GO:0044281//small molecule metabolic process;GO:0071704//organic substance metabolic process;GO:0009225//nucleotide-sugar metabolic process;GO:0008152//metabolic process;GO:0044238//primary me…			PON98539.1|2.9e-198|dTDP-glucose 4,6-dehydratase [Trema orientale]	12	0.852435
isoform_36934	138.66	165.06	185.89	114.91	70.28	116.5	59.04	36.8	117.93	73.54	12.35	53.77	107.39	86.9	99.8	158.38	139.11	111.73					XP_010044805.1|1.1e-42|PREDICTED: uncharacterized protein LOC104433671 [Eucalyptus grandis]	12	0.736866
isoform_37068	231.41	201.84	213.77	200.97	137.49	151.4	59.45	81.64	28.56	63.38	10.15	49.09	140.96	88.23	200.05	285.09	246.23	245.87	K01802//peptidylprolyl isomerase [EC:5.2.1.8]	GO:0043412//macromolecule modification;GO:0009987//cellular process;GO:0036211//protein modification process;GO:0043170//macromolecule metabolic process;GO:1901564//organonitrogen compound metabolic process;GO:0071704//organic substance metabolic process;GO:0044238//primary metabolic process;GO:0008152//metabolic process;GO:0044237//cellular metabolic process;GO:0006464//cellular protein modifica…			XP_011023037.1|1.9e-52|PREDICTED: peptidyl-prolyl cis-trans isomerase FKBP12 [Populus euphratica]	12	0.979446
isoform_372	41.9	24.41	19.47	18.84	6.85	10.8	22.13	4.82	2.23	11.42	1.69	6.09	29.51	33.16	39.34	30.26	38.07	23.23	K01537//Ca2+-transporting ATPase [EC:3.6.3.8]	GO:0005622//intracellular;GO:0044424//intracellular part;GO:0005783//endoplasmic reticulum;GO:0044444//cytoplasmic part;GO:0012505//endomembrane system;GO:0016020//membrane;GO:0016021//integral component of membrane;GO:0005737//cytoplasm;GO:0031224//intrinsic component of membrane;GO:0005623//cell;GO:0044464//cell part;GO:0044425//membrane part;GO:0043231//intracellular membrane-bounded organelle…			XP_002277306.1|0.0e+00|PREDICTED: calcium-transporting ATPase 4, endoplasmic reticulum-type [Vitis vinifera]	12	0.51973
isoform_3731	86.31	37.25	49.48	71.55	8.49	26.84	32.53	5.28	0.77	11.75	0	11.82	27.64	22.44	60.03	64.03	34.98	65.99	K17086//transmembrane 9 superfamily member 2/4	GO:0016021//integral component of membrane;GO:0044425//membrane part;GO:0016020//membrane;GO:0031224//intrinsic component of membrane;			XP_018840650.1|0.0e+00|PREDICTED: transmembrane 9 superfamily member 11 isoform X1 [Juglans regia]	12	0.980533
isoform_37444	40.35	32.54	34.35	49.93	20.93	19.61	19.06	17.34	8.86	8.71	3.06	13.48	29.54	26.29	53.57	39.93	33.24	31.01	K15028//translation initiation factor 3 subunit K	GO:0022613//ribonucleoprotein complex biogenesis;GO:0044267//cellular protein metabolic process;GO:0006417//regulation of translation;GO:0071704//organic substance metabolic process;GO:0006518//peptide metabolic process;GO:0019222//regulation of metabolic process;GO:0006446//regulation of translational initiation;GO:1901566//organonitrogen compound biosynthetic process;GO:0010608//posttranscripti…			XP_016750205.1|1.7e-91|PREDICTED: eukaryotic translation initiation factor 3 subunit K-like isoform X2 [Gossypium hirsutum]	12	0.754151
isoform_37997	137.42	48.66	77.56	48.87	66.93	61.05	58.96	25.21	44.68	37.19	10.77	62.18	115.98	61.16	87.35	107.87	64.6	80.04	K02900//large subunit ribosomal protein L27Ae+ko03010//Ribosome	GO:0044260//cellular macromolecule metabolic process;GO:0010467//gene expression;GO:0044267//cellular protein metabolic process;GO:1901564//organonitrogen compound metabolic process;GO:0034641//cellular nitrogen compound metabolic process;GO:0006518//peptide metabolic process;GO:0006412//translation;GO:0006807//nitrogen compound metabolic process;GO:0044271//cellular nitrogen compound biosyntheti…			OVA20794.1|2.1e-75|Ribosomal protein L18e/L15P [Macleaya cordata]	12	0.535905
isoform_39470	17.92	64.52	29.99	34.25	11.77	15.88	23.28	5.78	1.68	13.45	1.88	6.43	32.51	14.85	40.69	37.05	27.12	39.56	K14498//serine/threonine-protein kinase SRK2 [EC:2.7.11.1]+ko04016//MAPK signaling pathway - plant+ko04075//Plant hormone signal transduction	GO:0016772//transferase activity, transferring phosphorus-containing groups;GO:0016773//phosphotransferase activity, alcohol group as acceptor;GO:0004674//protein serine/threonine kinase activity;GO:0016740//transferase activity;GO:0036094//small molecule binding;GO:0000166//nucleotide binding;GO:0032555//purine ribonucleotide binding;GO:0097159//organic cyclic compound binding;GO:0004672//protei…			OVA06869.1|1.3e-174|Protein kinase domain [Macleaya cordata]	12	0.997233
isoform_39506	52.67	59.27	43.71	38.87	39.3	11.52	20.95	36.38	18.76	10.15	15.21	5.57	46.66	34.83	33.91	15.46	34.41	61.3						12	0.53843
isoform_3995	89.81	87.32	50.62	55.53	32.85	33.83	27.93	10.02	0.77	15.66	0.88	16.07	27.25	25.1	58.3	50.53	58.99	42.26	K02145//V-type H+-transporting ATPase subunit A [EC:7.1.2.2]+ko04145//Phagosome+ko01100//Metabolic pathways+ko00190//Oxidative phosphorylation	GO:0009141//nucleoside triphosphate metabolic process;GO:0009117//nucleotide metabolic process;GO:0051179//localization;GO:0015988//energy coupled proton transmembrane transport, against electrochemical gradient;GO:0072521//purine-containing compound metabolic process;GO:0044281//small molecule metabolic process;GO:0019637//organophosphate metabolic process;GO:0006753//nucleoside phosphate metabo…			PIA43842.1|0.0e+00|hypothetical protein AQUCO_01800111v1 [Aquilegia coerulea]	12	0.575628
isoform_40499	59.02	61.02	63.76	56.48	33.28	47.02	48.11	28.29	62.33	31.03	13.02	29.58	37.04	36.21	60.66	41.37	79.9	65.38	K03040//DNA-directed RNA polymerase subunit alpha [EC:2.7.7.6]+ko03020//RNA polymerase	GO:0043170//macromolecule metabolic process;GO:0043604//amide biosynthetic process;GO:1901362//organic cyclic compound biosynthetic process;GO:0019538//protein metabolic process;GO:0034645//cellular macromolecule biosynthetic process;GO:0009058//biosynthetic process;GO:0044271//cellular nitrogen compound biosynthetic process;GO:0009987//cellular process;GO:0006351//transcription, DNA-templated;GO…			YP_009458331.1|7.3e-193|RNA polymerase alpha subunit (chloroplast) [Paeonia ostii]	12	0.688249
isoform_40925	82.91	86.79	85.73	72.18	61.98	85.16	50.24	53.04	59.3	69.89	23.74	67.41	52.56	59.6	67.08	91.68	68.27	63.8	K20472//coatomer subunit zeta	GO:0051234//establishment of localization;GO:0051179//localization;GO:0006890//retrograde vesicle-mediated transport, Golgi to ER;GO:0016192//vesicle-mediated transport;GO:0048193//Golgi vesicle transport;GO:0006810//transport;GO:0044431//Golgi apparatus part;GO:0030660//Golgi-associated vesicle membrane;GO:0043226//organelle;GO:0012505//endomembrane system;GO:0098805//whole membrane;GO:0030126//…			XP_010250108.1|4.4e-69|PREDICTED: uncharacterized protein LOC104592436 [Nelumbo nucifera]	12	0.368239
isoform_4157	65.13	58	53.64	52.45	47.22	48.44	24.33	18.73	15.57	27.03	4.49	23.19	52.44	38.94	58.42	77.12	61.65	62.49	K00232//acyl-CoA oxidase [EC:1.3.3.6]+ko04146//Peroxisome+ko00592//alpha-Linolenic acid metabolism+ko01100//Metabolic pathways+ko01110//Biosynthesis of secondary metabolites+ko01212//Fatty acid metabolism+ko01040//Biosynthesis of unsaturated fatty acids+ko00071//Fatty acid degradation	GO:0044282//small molecule catabolic process;GO:0016042//lipid catabolic process;GO:0009062//fatty acid catabolic process;GO:0032787//monocarboxylic acid metabolic process;GO:0008152//metabolic process;GO:0006082//organic acid metabolic process;GO:0006635//fatty acid beta-oxidation;GO:0034440//lipid oxidation;GO:0016054//organic acid catabolic process;GO:0006629//lipid metabolic process;GO:005511…			OVA04668.1|0.0e+00|Acyl-CoA oxidase [Macleaya cordata]	12	0.907976
isoform_42125	28.64	49.4	33.48	30.94	22.45	24.04	20.18	13.11	15.99	13.19	2.64	15.19	22.44	18.51	37.13	46.68	37.39	35.02		GO:0008593//regulation of Notch signaling pathway;GO:0072528//pyrimidine-containing compound biosynthetic process;GO:0072527//pyrimidine-containing compound metabolic process;GO:1901566//organonitrogen compound biosynthetic process;GO:1901362//organic cyclic compound biosynthetic process;GO:1901293//nucleoside phosphate biosynthetic process;GO:0048584//positive regulation of response to stimulus;…			XP_023919514.1|2.0e-49|enhancer of rudimentary homolog [Quercus suber]	12	0.992117
isoform_42256	22.27	34.81	17.44	17.96	8.96	10.25	12.09	4.45	3.53	6.66	3.12	6.83	12.26	12.22	23.08	27.42	21.31	18.02	K03787//5'-nucleotidase [EC:3.1.3.5]+ko00230//Purine metabolism+ko01100//Metabolic pathways+ko00760//Nicotinate and nicotinamide metabolism+ko01110//Biosynthesis of secondary metabolites+ko00240//Pyrimidine metabolism	GO:0008252//nucleotidase activity;GO:0016787//hydrolase activity;GO:0016788//hydrolase activity, acting on ester bonds;GO:0016791//phosphatase activity;GO:0003824//catalytic activity;GO:0042578//phosphoric ester hydrolase activity;			XP_002276942.1|7.0e-171|PREDICTED: uncharacterized protein LOC100242981 [Vitis vinifera]	12	0.988685
isoform_4226	445.94	115.3	82.42	255.17	89.68	72.27	0	66.41	9.24	0.19	6.07	49.1	0	90.11	17.51	298.07	279.38	309.09	K03234//elongation factor 2	GO:0035639//purine ribonucleoside triphosphate binding;GO:0032553//ribonucleotide binding;GO:0036094//small molecule binding;GO:0032561//guanyl ribonucleotide binding;GO:0016462//pyrophosphatase activity;GO:0005525//GTP binding;GO:0003824//catalytic activity;GO:1901265//nucleoside phosphate binding;GO:0003676//nucleic acid binding;GO:0097159//organic cyclic compound binding;GO:0003924//GTPase act…			PQP97453.1|0.0e+00|elongation factor 2 [Prunus yedoensis var. nudiflora]	12	0.988671
isoform_42263	59.32	90.66	39.83	33.79	10.31	59.31	16.27	17.35	1.43	17.95	0	34.46	61.08	0.29	0	152.37	0	60.86	K17098//annexin D	GO:0046872//metal ion binding;GO:0008289//lipid binding;GO:0005543//phospholipid binding;GO:0005544//calcium-dependent phospholipid binding;GO:0005509//calcium ion binding;GO:0043169//cation binding;GO:0043167//ion binding;GO:0005488//binding;GO:0043168//anion binding;			XP_023890209.1|4.1e-138|annexin D2-like [Quercus suber]	12	0.443451
isoform_42295	117.04	56.46	80.37	53.85	28.78	51.22	45.84	6.07	6.55	13.75	2.27	13.28	68.27	63.83	112.5	114.34	68.05	89.88	K21776//protein lin-54;K00850//6-phosphofructokinase 1 [EC:2.7.1.11]+ko00010//Glycolysis / Gluconeogenesis+ko00030//Pentose phosphate pathway+ko01230//Biosynthesis of amino acids+ko03018//RNA degradation+ko01100//Metabolic pathways+ko00052//Galactose metabolism+ko00051//Fructose and mannose metabolism+ko01110//Biosynthesis of secondary metabolites+ko01200//Carbon metabolism;K03955//NADH dehydroge…	GO:0072330//monocarboxylic acid biosynthetic process;GO:0044255//cellular lipid metabolic process;GO:0071704//organic substance metabolic process;GO:0043436//oxoacid metabolic process;GO:0009058//biosynthetic process;GO:0008152//metabolic process;GO:0044283//small molecule biosynthetic process;GO:0032787//monocarboxylic acid metabolic process;GO:0044249//cellular biosynthetic process;GO:0044237//…			GAV64210.1|4.1e-47|PP-binding domain-containing protein [Cephalotus follicularis]	12	0.904665
isoform_4270	31.67	20.53	10.38	26.47	8.74	14.7	6.25	24.39	2.69	11.33	8.36	7.34	11.66	13.34	32	23.91	16.61	26.92	K04079//molecular chaperone HtpG+ko04141//Protein processing in endoplasmic reticulum+ko04626//Plant-pathogen interaction	GO:0006457//protein folding;GO:0009987//cellular process;GO:0035639//purine ribonucleoside triphosphate binding;GO:0051082//unfolded protein binding;GO:0032553//ribonucleotide binding;GO:0000166//nucleotide binding;GO:0043167//ion binding;GO:1901363//heterocyclic compound binding;GO:0036094//small molecule binding;GO:0005488//binding;GO:0032555//purine ribonucleotide binding;GO:0097367//carbohydr…			XP_024977344.1|0.0e+00|heat shock cognate protein 80 [Cynara cardunculus var. scolymus]	12	0.965808
isoform_43439	1816.17	509.08	876.26	346.8	204.43	204.23	434.96	236.92	256.72	131.69	179.79	240.54	928.98	646.75	1245.75	1239.9	738.11	1666.73						12	0.982721
isoform_43637	32.1	24.8	23.51	38.65	14.34	20.02	3.59	9.73	21.84	13.86	1.76	1.15	25.42	26.8	41.64	33.67	45.87	45.57	K02138//F-type H+-transporting ATPase subunit d+ko01100//Metabolic pathways+ko00190//Oxidative phosphorylation	GO:0044281//small molecule metabolic process;GO:1901362//organic cyclic compound biosynthetic process;GO:0009150//purine ribonucleotide metabolic process;GO:0006753//nucleoside phosphate metabolic process;GO:0006793//phosphorus metabolic process;GO:0009167//purine ribonucleoside monophosphate metabolic process;GO:0055086//nucleobase-containing small molecule metabolic process;GO:0044238//primary …			XP_010253543.1|3.0e-85|PREDICTED: ATP synthase subunit d, mitochondrial-like [Nelumbo nucifera]	12	0.68474
isoform_4373	46.98	30.18	37.21	42.61	36.14	25.89	36.28	15.05	1.94	22.43	4.78	28.84	33.07	34.39	41.66	39.4	37.78	37.17	K01880//glycyl-tRNA synthetase [EC:6.1.1.14]+ko00970//Aminoacyl-tRNA biosynthesis	GO:0043043//peptide biosynthetic process;GO:0044281//small molecule metabolic process;GO:0140053//mitochondrial gene expression;GO:0000959//mitochondrial RNA metabolic process;GO:0044237//cellular metabolic process;GO:1901566//organonitrogen compound biosynthetic process;GO:0006426//glycyl-tRNA aminoacylation;GO:0006518//peptide metabolic process;GO:0043436//oxoacid metabolic process;GO:0070127//…			XP_010663810.1|0.0e+00|PREDICTED: glycine--tRNA ligase, mitochondrial 1 [Vitis vinifera]	12	0.521937
isoform_4470	22.6	332.9	12.8	43.77	33.03	4.56	15.3	9.18	5.25	19.32	2.82	6.49	45.64	50.09	110.74	128.99	146.52	50.78	K01179//endoglucanase [EC:3.2.1.4]+ko01100//Metabolic pathways+ko00500//Starch and sucrose metabolism	GO:0044248//cellular catabolic process;GO:0006073//cellular glucan metabolic process;GO:0030245//cellulose catabolic process;GO:0043170//macromolecule metabolic process;GO:0044042//glucan metabolic process;GO:0005975//carbohydrate metabolic process;GO:0008152//metabolic process;GO:0044238//primary metabolic process;GO:0044237//cellular metabolic process;GO:0000272//polysaccharide catabolic proces…			XP_017978831.1|0.0e+00|PREDICTED: endoglucanase 25 [Theobroma cacao]	12	0.609054
isoform_4500	169.39	122.17	46.12	75.33	18.96	28.1	43.71	0	3.23	14.92	1.58	7.26	50.92	42.68	83.76	105.31	89.92	74.73	K17086//transmembrane 9 superfamily member 2/4	GO:0051179//localization;GO:0051641//cellular localization;GO:0008104//protein localization;GO:0070727//cellular macromolecule localization;GO:0034613//cellular protein localization;GO:0033036//macromolecule localization;GO:0072657//protein localization to membrane;GO:0098791//Golgi subcompartment;GO:0005623//cell;GO:0043226//organelle;GO:0005802//trans-Golgi network;GO:0031982//vesicle;GO:001602…			XP_020203477.1|0.0e+00|transmembrane 9 superfamily member 8 [Cajanus cajan]	12	0.802459
isoform_45017	122.76	159.45	109.45	131.01	107.85	105.78	93.86	53.26	141.54	71.77	30.61	76.65	93.17	68.16	124.63	96.85	175.95	130.86	K02712//photosystem II PsbK protein+ko01100//Metabolic pathways+ko00195//Photosynthesis	GO:0009987//cellular process;GO:0015979//photosynthesis;GO:0008152//metabolic process;GO:0044237//cellular metabolic process;GO:0043231//intracellular membrane-bounded organelle;GO:0044446//intracellular organelle part;GO:0009534//chloroplast thylakoid;GO:0055035//plastid thylakoid membrane;GO:0016021//integral component of membrane;GO:0032991//protein-containing complex;GO:0009521//photosystem;G…			CAA31277.2|4.7e-26|K protein (chloroplast) [Spinacia oleracea]	12	0.727778
isoform_45589	96.03	94.21	117.18	106.18	51.11	90.94	61.34	27.36	42.8	64.17	15.39	41.35	48.85	72.92	83.75	105.66	97.62	79.98	K03965//NADH dehydrogenase (ubiquinone) 1 beta subcomplex subunit 9+ko01100//Metabolic pathways+ko00190//Oxidative phosphorylation	GO:0044281//small molecule metabolic process;GO:0009199//ribonucleoside triphosphate metabolic process;GO:0006119//oxidative phosphorylation;GO:0017144//drug metabolic process;GO:0072521//purine-containing compound metabolic process;GO:0009161//ribonucleoside monophosphate metabolic process;GO:0009144//purine nucleoside triphosphate metabolic process;GO:0008152//metabolic process;GO:0022904//resp…			XP_027355896.1|1.2e-56|NADH dehydrogenase [ubiquinone] 1 beta subcomplex subunit 9 [Abrus precatorius]	12	0.630284
isoform_45651	10.55	55.92	22.61	28.15	10.23	13.15	13.59	4.84	10.25	4.3	7.09	7	16.31	15.4	35.85	13.32	12.78	38.37	K20478//golgin subfamily B member 1				XP_010660863.1|4.9e-59|PREDICTED: protein lava lamp isoform X5 [Vitis vinifera]	12	0.993223
isoform_45929	36.52	27.87	16.67	19.23	8.59	8.75	22.5	3.58	2.42	8.45	0.33	13.57	27.94	12.1	12.34	13.6	25.08	32.95	K00382//dihydrolipoamide dehydrogenase [EC:1.8.1.4]+ko00010//Glycolysis / Gluconeogenesis+ko00020//Citrate cycle (TCA cycle)+ko00280//Valine, leucine and isoleucine degradation+ko00640//Propanoate metabolism+ko01100//Metabolic pathways+ko01110//Biosynthesis of secondary metabolites+ko00260//Glycine, serine and threonine metabolism+ko00620//Pyruvate metabolism+ko01200//Carbon metabolism+ko00630//G…	GO:0042592//homeostatic process;GO:0050789//regulation of biological process;GO:0019725//cellular homeostasis;GO:0050794//regulation of cellular process;GO:0065007//biological regulation;GO:0009987//cellular process;GO:0065008//regulation of biological quality;GO:0045454//cell redox homeostasis;GO:0005623//cell;GO:0000166//nucleotide binding;GO:0050662//coenzyme binding;GO:0004148//dihydrolipoyl …			XP_009793318.1|7.3e-224|PREDICTED: dihydrolipoyl dehydrogenase, mitochondrial [Nicotiana sylvestris]	12	0.704796
isoform_46050	130.99	56.95	69.64	50.98	29.44	45.08	2.22	14.55	17.88	7.46	1.81	1.37	26.11	31.14	17.94	44.97	111.26	135.7	K03860//phosphatidylinositol glycan, class Q+ko01100//Metabolic pathways+ko00563//Glycosylphosphatidylinositol (GPI)-anchor biosynthesis;K20887//xyloglucan glycosyltransferase 4 [EC:2.4.1.-]				XP_012084703.1|3.7e-39|gibberellin-regulated protein 4 [Jatropha curcas]	12	0.70772
isoform_46058	55.73	74.66	61.39	69.22	47.51	55.19	39.51	30.55	68.19	33.68	11.79	35.18	64.3	43.73	66.68	45.4	81.07	69.54	K05579//NAD(P)H-quinone oxidoreductase subunit H [EC:7.1.1.2]+ko01100//Metabolic pathways+ko00190//Oxidative phosphorylation;K05572//NAD(P)H-quinone oxidoreductase subunit 1 [EC:7.1.1.2]+ko01100//Metabolic pathways+ko00190//Oxidative phosphorylation	GO:0009987//cellular process;GO:0055114//oxidation-reduction process;GO:0008152//metabolic process;GO:0044237//cellular metabolic process;GO:0006091//generation of precursor metabolites and energy;GO:0019684//photosynthesis, light reaction;GO:0015979//photosynthesis;GO:0044434//chloroplast part;GO:0042651//thylakoid membrane;GO:0031984//organelle subcompartment;GO:0071944//cell periphery;GO:00432…			YP_009516479.1|1.0e-91|hypothetical protein (chloroplast) [Paeonia decomposita]	12	0.609941
isoform_46507	244.54	187.28	163.75	107.92	57.15	65.69	102.16	97.91	0	186.11	39.16	106.46	110.12	151.98	252.82	125.75	171.06	219.22	K02896//large subunit ribosomal protein L24e+ko03010//Ribosome				XP_027103843.1|7.6e-81|60S ribosomal protein L24 [Coffea arabica]	12	0.98808
isoform_466	59.85	77.74	66.64	56.55	34.91	38.28	36.22	20.87	1.15	31.37	1.28	27.91	50.69	47.52	63.9	77.71	69.97	68.73	K00164//2-oxoglutarate dehydrogenase E1 component [EC:1.2.4.2]+ko00310//Lysine degradation+ko00020//Citrate cycle (TCA cycle)+ko00380//Tryptophan metabolism+ko01100//Metabolic pathways+ko01110//Biosynthesis of secondary metabolites+ko01200//Carbon metabolism	GO:0045333//cellular respiration;GO:0006099//tricarboxylic acid cycle;GO:0071704//organic substance metabolic process;GO:0044281//small molecule metabolic process;GO:0043436//oxoacid metabolic process;GO:0006091//generation of precursor metabolites and energy;GO:0055114//oxidation-reduction process;GO:0017144//drug metabolic process;GO:0009060//aerobic respiration;GO:0044237//cellular metabolic p…			XP_010658604.1|0.0e+00|PREDICTED: 2-oxoglutarate dehydrogenase, mitochondrial [Vitis vinifera]	12	0.996515
isoform_46649	114.76	233.7	96.11	66.19	22.48	29.2	47.07	16.93	5.05	9.57	0	12.43	133.96	82.55	81.08	115.67	213.16	84.5	K12449//UDP-apiose/xylose synthase+ko00520//Amino sugar and nucleotide sugar metabolism+ko01100//Metabolic pathways	GO:0048040//UDP-glucuronate decarboxylase activity;GO:0048037//cofactor binding;GO:0016831//carboxy-lyase activity;GO:0016830//carbon-carbon lyase activity;GO:0005488//binding;GO:0016829//lyase activity;GO:0050662//coenzyme binding;GO:0003824//catalytic activity;			PIN00981.1|2.2e-212|dTDP-glucose 4-6-dehydratase/UDP-glucuronic acid decarboxylase [Handroanthus impetiginosus]	12	0.974805
isoform_46809	67.04	93.3	72.77	75.72	70.92	0.19	0.16	0.09	65.35	0	35.7	0	0.41	65.73	0.15	75.66	67.77	52.02	K07874//Ras-related protein Rab-1A	GO:0044425//membrane part;GO:0031224//intrinsic component of membrane;GO:0016021//integral component of membrane;GO:0016020//membrane;GO:0097159//organic cyclic compound binding;GO:0032555//purine ribonucleotide binding;GO:1901265//nucleoside phosphate binding;GO:0036094//small molecule binding;GO:0019001//guanyl nucleotide binding;GO:0005488//binding;GO:0016462//pyrophosphatase activity;GO:00167…			XP_010104830.1|1.7e-109|ras-related protein RABD2c [Morus notabilis]	12	0.439126
isoform_4694	33.67	69.38	28.26	22.29	17.78	17.09	12.51	6.52	1.1	7.95	2.4	13.68	15.5	15.8	61.15	55.29	50.2	53.08	K00276//primary-amine oxidase [EC:1.4.3.21]+ko00410//beta-Alanine metabolism+ko00960//Tropane, piperidine and pyridine alkaloid biosynthesis+ko00350//Tyrosine metabolism+ko01100//Metabolic pathways+ko00950//Isoquinoline alkaloid biosynthesis+ko01110//Biosynthesis of secondary metabolites+ko00260//Glycine, serine and threonine metabolism+ko00360//Phenylalanine metabolism	GO:0008152//metabolic process;GO:0006807//nitrogen compound metabolic process;GO:0071704//organic substance metabolic process;GO:1901564//organonitrogen compound metabolic process;GO:0009308//amine metabolic process;GO:0031224//intrinsic component of membrane;GO:0044425//membrane part;GO:0016021//integral component of membrane;GO:0016020//membrane;GO:0005488//binding;GO:0046914//transition metal …			XP_023915165.1|0.0e+00|primary amine oxidase-like [Quercus suber]	12	0.990693
isoform_4785	106.44	71.07	21.74	91.51	18.17	16.47	21.38	12.54	2.21	9.36	4.29	11.07	104.83	65.61	125.35	97.83	70.53	112.39	K04079//molecular chaperone HtpG+ko04141//Protein processing in endoplasmic reticulum+ko04626//Plant-pathogen interaction	GO:0009987//cellular process;GO:0006457//protein folding;GO:0032555//purine ribonucleotide binding;GO:0000166//nucleotide binding;GO:0051082//unfolded protein binding;GO:0008144//drug binding;GO:0036094//small molecule binding;GO:0005515//protein binding;GO:0005524//ATP binding;GO:0043167//ion binding;GO:0043168//anion binding;GO:0097367//carbohydrate derivative binding;GO:1901363//heterocyclic c…			XP_024977344.1|0.0e+00|heat shock cognate protein 80 [Cynara cardunculus var. scolymus]	12	0.7055
isoform_49223	90.61	139.29	107.81	86	31.19	54.49	25.11	18.94	5.52	8.97	1.07	10.65	30.34	37.15	96.42	107.48	121.85	83.54	K19765//heat shock factor-binding protein 1	GO:0003714//transcription corepressor activity;GO:0140110//transcription regulator activity;GO:0003712//transcription coregulator activity;			XP_012082726.1|1.4e-29|heat shock factor-binding protein 1 [Jatropha curcas]	12	0.99683
isoform_49403	41.02	23.77	35.79	32.3	9.37	10.16	1.75	3.41	2.6	10.07	0	10.29	21.93	25.13	43.51	25.06	17.89	3.45	K01889//phenylalanyl-tRNA synthetase alpha chain [EC:6.1.1.20]+ko00970//Aminoacyl-tRNA biosynthesis	GO:0043039//tRNA aminoacylation;GO:0043043//peptide biosynthetic process;GO:1901360//organic cyclic compound metabolic process;GO:1901576//organic substance biosynthetic process;GO:0043604//amide biosynthetic process;GO:0034641//cellular nitrogen compound metabolic process;GO:0043436//oxoacid metabolic process;GO:0071704//organic substance metabolic process;GO:0006082//organic acid metabolic proc…			XP_010243074.1|2.3e-245|PREDICTED: phenylalanine--tRNA ligase alpha subunit, cytoplasmic [Nelumbo nucifera]	12	0.358603
isoform_49639	112.15	212.79	199.05	200.51	132.79	148.25	70.9	90.71	59.76	81.92	27.71	60.87	143.18	114.66	171.49	272.09	232.14	186.83	K07253//phenylpyruvate tautomerase [EC:5.3.2.1]+ko00350//Tyrosine metabolism+ko00360//Phenylalanine metabolism				XP_021908697.1|2.1e-54|macrophage migration inhibitory factor homolog [Carica papaya]	12	0.64423
isoform_49674	12.62	21	19.47	20.1	10.68	10.93	9.51	6.53	6.87	5.4	1.82	5.11	10.12	9.8	18.57	27.31	17.25	21.98	K18328//lariat debranching enzyme [EC:3.1.-.-];K07442//tRNA (adenine57-N1/adenine58-N1)-methyltransferase catalytic subunit [EC:2.1.1.219 2.1.1.220];K13342//peroxin-5+ko04146//Peroxisome				OVA06059.1|3.1e-72|hypothetical protein BVC80_1707g182 [Macleaya cordata]	12	0.888692
isoform_50128	74.11	44.15	32.55	39.85	0.71	31.6	33.56	7.18	3.44	19.7	1.04	7.83	57.63	26.97	44.01	49.55	44.01	33.6	K10956//protein transport protein SEC61 subunit alpha+ko04145//Phagosome+ko04141//Protein processing in endoplasmic reticulum+ko03060//Protein export	GO:0033036//macromolecule localization;GO:0051234//establishment of localization;GO:0042886//amide transport;GO:0015031//protein transport;GO:0015833//peptide transport;GO:0045184//establishment of protein localization;GO:0071705//nitrogen compound transport;GO:0051179//localization;GO:0071702//organic substance transport;GO:0006810//transport;GO:0008104//protein localization;GO:0044425//membrane…			PIA56721.1|1.4e-266|hypothetical protein AQUCO_00700817v1 [Aquilegia coerulea]	12	0.899205
isoform_50161	21	37.12	33.17	24.95	26.55	24.38	12.2	12.07	3.02	12.52	3.1	13.54	12.54	21.91	29.53	36.51	38.52	29.88					OVA18317.1|1.5e-71|ACT domain [Macleaya cordata]	12	0.786144
isoform_50411	34.62	44.6	28.52	23.32	19.25	18.56	18.65	7.88	6	12.75	2.74	14.9	26.81	25.49	28.25	35.32	29.19	30.2	K01513//ectonucleotide pyrophosphatase/phosphodiesterase family member 1/3 [EC:3.1.4.1 3.6.1.9]+ko00740//Riboflavin metabolism+ko00230//Purine metabolism+ko00770//Pantothenate and CoA biosynthesis+ko01100//Metabolic pathways+ko00760//Nicotinate and nicotinamide metabolism+ko00500//Starch and sucrose metabolism+ko00240//Pyrimidine metabolism	GO:0016021//integral component of membrane;GO:0016020//membrane;GO:0031224//intrinsic component of membrane;GO:0044425//membrane part;GO:0004551//nucleotide diphosphatase activity;GO:0003824//catalytic activity;GO:0016462//pyrophosphatase activity;GO:0016787//hydrolase activity;GO:0035529//NADH pyrophosphatase activity;GO:0016817//hydrolase activity, acting on acid anhydrides;GO:0016818//hydrolas…			XP_002282308.1|3.3e-211|PREDICTED: ectonucleotide pyrophosphatase/phosphodiesterase family member 3 [Vitis vinifera]	12	0.988709
isoform_50855	268.91	142.86	74.25	94.04	62.48	28.81	84.02	5.14	7.8	22.33	1.26	29.06	187.09	131.16	207.98	160.58	154.16	134.48	K13379//reversibly glycosylated polypeptide / UDP-arabinopyranose mutase [EC:2.4.1.- 5.4.99.30]+ko00520//Amino sugar and nucleotide sugar metabolism	GO:0009987//cellular process;GO:0071669//plant-type cell wall organization or biogenesis;GO:0071554//cell wall organization or biogenesis;GO:0016866//intramolecular transferase activity;GO:0016853//isomerase activity;GO:0003824//catalytic activity;			KJB08315.1|5.1e-206|hypothetical protein B456_001G076300 [Gossypium raimondii]	12	0.847153
isoform_5138	37.66	38.14	28.55	26.76	19.87	18.87	20.87	5.33	2.29	8.47	1.38	9.7	30.21	24.23	38.88	47.83	36.21	42.63	K17086//transmembrane 9 superfamily member 2/4	GO:0070727//cellular macromolecule localization;GO:0051179//localization;GO:0072657//protein localization to membrane;GO:0033036//macromolecule localization;GO:0034613//cellular protein localization;GO:0051641//cellular localization;GO:0008104//protein localization;GO:0005794//Golgi apparatus;GO:0012505//endomembrane system;GO:0043229//intracellular organelle;GO:0043227//membrane-bounded organell…			PIA43044.1|0.0e+00|hypothetical protein AQUCO_02000472v1 [Aquilegia coerulea]	12	0.992238
isoform_51497	105.12	112.11	78.78	17.14	12.29	26.54	23.47	4.78	0	1.16	0	66.5	52.13	51.06	122.08	29.46	257.48	84.14	K01669//deoxyribodipyrimidine photo-lyase [EC:4.1.99.3]	GO:0016829//lyase activity;GO:0003824//catalytic activity;			ANN22415.1|1.2e-174|photolyase/blue-light receptor 2 [Camellia oleifera]	12	0.551495
isoform_51601	57.93	71.02	44.17	37.85	10.57	22.63	6.08	18.57	4.6	10.47	3.14	6.87	23.78	15.73	39.72	25.94	50.97	33.81	K13237//peroxisomal 2,4-dienoyl-CoA reductase [EC:1.3.1.34]+ko04146//Peroxisome				XP_002262755.1|1.5e-150|PREDICTED: peroxisomal 2,4-dienoyl-CoA reductase [Vitis vinifera]	12	0.714789
isoform_51644	91.14	30.86	90.43	19.36	18.08	7.98	13.97	0	6.32	0	5.01	13.86	9.95	57.3	16.99	61.53	79.73	60.02	K00297//methylenetetrahydrofolate reductase (NADPH) [EC:1.5.1.20]+ko00670//One carbon pool by folate+ko01100//Metabolic pathways+ko01200//Carbon metabolism	GO:0071704//organic substance metabolic process;GO:0006555//methionine metabolic process;GO:0006790//sulfur compound metabolic process;GO:0006725//cellular aromatic compound metabolic process;GO:0034641//cellular nitrogen compound metabolic process;GO:0006730//one-carbon metabolic process;GO:1901605//alpha-amino acid metabolic process;GO:0044237//cellular metabolic process;GO:0006520//cellular am…			XP_011074034.1|1.1e-166|probable methylenetetrahydrofolate reductase [Sesamum indicum]	12	0.983014
isoform_51769	26.67	43.25	32.28	30.81	24.06	29.45	18.23	10.45	14.94	19.07	5.28	17.43	21.1	18.93	34.43	47.49	30.94	30.46	K04733//interleukin-1 receptor-associated kinase 4 [EC:2.7.11.1];K20547//basic endochitinase B [EC:3.2.1.14]+ko04016//MAPK signaling pathway - plant+ko00520//Amino sugar and nucleotide sugar metabolism+ko01100//Metabolic pathways;K20222//importin-5	GO:0042175//nuclear outer membrane-endoplasmic reticulum membrane network;GO:0031984//organelle subcompartment;GO:0043226//organelle;GO:0005737//cytoplasm;GO:0098827//endoplasmic reticulum subcompartment;GO:0044444//cytoplasmic part;GO:0016021//integral component of membrane;GO:0043229//intracellular organelle;GO:0044432//endoplasmic reticulum part;GO:0044446//intracellular organelle part;GO:0044…			XP_026454140.1|1.6e-106|vesicle-associated protein 1-3-like [Papaver somniferum]	12	0.832433
isoform_52141	24.45	37.83	26.16	34.08	17.87	28.01	21.43	16.52	5.73	20.89	0.97	11.06	11.53	31	28.13	36.33	37.41	30.98	K03240//translation initiation factor eIF-2B subunit epsilon+ko03013//RNA transport	GO:0003743//translation initiation factor activity;GO:0097159//organic cyclic compound binding;GO:0005488//binding;GO:0003676//nucleic acid binding;GO:0008135//translation factor activity, RNA binding;GO:1901363//heterocyclic compound binding;GO:0003723//RNA binding;			XP_002514839.1|3.1e-125|basic leucine zipper and W2 domain-containing protein 2 [Ricinus communis]	12	0.914121
isoform_5227	21.9	44.22	26.81	19.2	15.97	14.97	17.69	8.3	2.75	13.37	2.73	5.31	14.53	21.75	23.28	28.26	23.72	29.82	K14855//ribosome assembly protein 4	GO:0030834//regulation of actin filament depolymerization;GO:0048522//positive regulation of cellular process;GO:0022411//cellular component disassembly;GO:0032956//regulation of actin cytoskeleton organization;GO:0051495//positive regulation of cytoskeleton organization;GO:0043933//protein-containing complex subunit organization;GO:1902905//positive regulation of supramolecular fiber organizatio…			XP_024022155.1|0.0e+00|actin-interacting protein 1-2 [Morus notabilis]	12	0.998179
isoform_52306	22.92	21.23	19.14	9.1	11.51	31.37	8.09	2.61	3.83	2.56	0	11.73	8.62	9.61	25.34	20.12	33.42	15.61	K07874//Ras-related protein Rab-1A	GO:0006810//transport;GO:0007265//Ras protein signal transduction;GO:0007165//signal transduction;GO:0070727//cellular macromolecule localization;GO:0050794//regulation of cellular process;GO:0050896//response to stimulus;GO:0006888//ER to Golgi vesicle-mediated transport;GO:0045184//establishment of protein localization;GO:0042886//amide transport;GO:0007154//cell communication;GO:0032482//Rab p…			XP_021687082.1|5.8e-97|GTP-binding protein YPTM2-like [Hevea brasiliensis]	12	0.664763
isoform_52372	126.73	265.38	74.22	90.29	48.9	58.27	64.33	38.83	18.79	23.89	9.23	46.31	127.04	102.74	140.66	134.37	141.48	72.97	K11323//histone arginine demethylase JMJD6 [EC:1.14.11.-]	GO:0044464//cell part;GO:0044459//plasma membrane part;GO:0031226//intrinsic component of plasma membrane;GO:0005911//cell-cell junction;GO:0071944//cell periphery;GO:0055044//symplast;GO:0044425//membrane part;GO:0016020//membrane;GO:0046658//anchored component of plasma membrane;GO:0005886//plasma membrane;GO:0009506//plasmodesma;GO:0031224//intrinsic component of membrane;GO:0030054//cell junc…			PKI48250.1|2.3e-81|hypothetical protein CRG98_031352 [Punica granatum]	12	0.566234
isoform_52593	37.12	29.87	26.98	0	0.53	60.93	25.67	0.18	25.33	37.64	22.81	0	0.2	26.18	29.21	34.11	48.5	26.73	K07874//Ras-related protein Rab-1A	GO:0017076//purine nucleotide binding;GO:0017111//nucleoside-triphosphatase activity;GO:0016787//hydrolase activity;GO:0003924//GTPase activity;GO:0005488//binding;GO:0032555//purine ribonucleotide binding;GO:1901363//heterocyclic compound binding;GO:0097367//carbohydrate derivative binding;GO:0097159//organic cyclic compound binding;GO:0019001//guanyl nucleotide binding;GO:0032549//ribonucleosid…			OVA11747.1|1.1e-89|Small GTPase superfamily [Macleaya cordata]	12	0.281402
isoform_52595	31.2	34.86	28.48	25.61	20.62	19.48	22.47	10.81	8.5	9.83	3	17.84	27.85	23.62	31.83	35.98	30.24	29.43	K11816//indole-3-pyruvate monooxygenase [EC:1.14.13.168]+ko00380//Tryptophan metabolism+ko01100//Metabolic pathways	GO:0015833//peptide transport;GO:0061024//membrane organization;GO:0072657//protein localization to membrane;GO:0015031//protein transport;GO:0007005//mitochondrion organization;GO:0090150//establishment of protein localization to membrane;GO:0006886//intracellular protein transport;GO:0007006//mitochondrial membrane organization;GO:0006839//mitochondrial transport;GO:0051641//cellular localizati…			PSR87478.1|3.4e-69|Mitochondrial import receptor subunit like [Actinidia chinensis var. chinensis]	12	0.983588
isoform_52771	25.62	33.12	20.48	22.62	13	14.59	14.41	6.97	7.85	9.72	1.53	10.78	21.98	20.63	31.73	42.45	30.63	28.78	K20352//p24 family protein delta-1	GO:0043227//membrane-bounded organelle;GO:0031224//intrinsic component of membrane;GO:0016021//integral component of membrane;GO:0044446//intracellular organelle part;GO:0044425//membrane part;GO:0031984//organelle subcompartment;GO:0044444//cytoplasmic part;GO:0044424//intracellular part;GO:0044422//organelle part;GO:0005623//cell;GO:0043226//organelle;GO:0042175//nuclear outer membrane-endoplas…			XP_002267401.1|5.9e-95|PREDICTED: transmembrane emp24 domain-containing protein p24delta9 isoform X2 [Vitis vinifera]	12	0.964386
isoform_52797	68.15	63.93	39.67	41.53	44.22	50.74	38.31	27.46	33.89	35.44	5.66	29.92	46.89	36.25	44.52	62.89	49.59	41.19	K18441//cytohesin+ko04144//Endocytosis				XP_010256586.1|5.5e-69|PREDICTED: pleckstrin homology domain-containing protein 1-like [Nelumbo nucifera]	12	0.465459
isoform_52870	63.6	63.64	61.34	51.38	41.57	50.12	32.97	36.6	23.62	29.38	7.36	27.97	44.06	48.33	48.64	61.55	53.98	43.81	K03661//V-type H+-transporting ATPase 21kDa proteolipid subunit+ko04145//Phagosome+ko01100//Metabolic pathways+ko00190//Oxidative phosphorylation	GO:0099131//ATP hydrolysis coupled ion transmembrane transport;GO:0006812//cation transport;GO:0015672//monovalent inorganic cation transport;GO:0055085//transmembrane transport;GO:0051179//localization;GO:0034220//ion transmembrane transport;GO:0099132//ATP hydrolysis coupled cation transmembrane transport;GO:0015991//ATP hydrolysis coupled proton transport;GO:0098660//inorganic ion transmembran…			XP_021643044.1|5.4e-88|V-type proton ATPase subunit c''1 [Hevea brasiliensis]	12	0.736632
isoform_52874	111.46	159.76	119.18	90.87	106.21	88.51	76.12	90.9	132.44	81.85	26.21	74.05	88.49	89.08	114.85	157.35	165.57	112.72	K08341//GABA(A) receptor-associated protein+ko04136//Autophagy - other	GO:0044237//cellular metabolic process;GO:0061919//process utilizing autophagic mechanism;GO:0009056//catabolic process;GO:0006914//autophagy;GO:0008152//metabolic process;GO:0009987//cellular process;GO:0044248//cellular catabolic process;GO:0044464//cell part;GO:0005737//cytoplasm;GO:0005623//cell;GO:0005622//intracellular;GO:0044424//intracellular part;			PON91964.1|6.0e-60|Autophagy protein Atg8 ubiquitin-like [Trema orientale]	12	0.869647
isoform_52881	150.48	40.11	44.26	51.75	24.64	17.88	38.8	14.06	0	4.21	0	12.29	74.34	30.64	82.49	84.79	54.66	57.95	K02960//small subunit ribosomal protein S16e+ko03010//Ribosome	GO:0044267//cellular protein metabolic process;GO:0010467//gene expression;GO:0044238//primary metabolic process;GO:0008152//metabolic process;GO:0009059//macromolecule biosynthetic process;GO:0043170//macromolecule metabolic process;GO:0009987//cellular process;GO:0043604//amide biosynthetic process;GO:0009058//biosynthetic process;GO:0043603//cellular amide metabolic process;GO:1901566//organon…			XP_021624722.1|4.8e-73|40S ribosomal protein S16-like [Manihot esculenta]	12	0.945117
isoform_52968	135.46	100.43	106.79	91.6	32.97	55.31	67.94	19.9	0	21.12	0	30.51	97.79	68.62	114.25	144.91	94.7	77.64	K02964//small subunit ribosomal protein S18e+ko03010//Ribosome	GO:0009987//cellular process;GO:0010467//gene expression;GO:0009059//macromolecule biosynthetic process;GO:0043170//macromolecule metabolic process;GO:0019538//protein metabolic process;GO:0008152//metabolic process;GO:0034641//cellular nitrogen compound metabolic process;GO:0044238//primary metabolic process;GO:0044237//cellular metabolic process;GO:1901566//organonitrogen compound biosynthetic …			RDX70594.1|1.5e-81|40S ribosomal protein S18, partial [Mucuna pruriens]	12	0.930837
isoform_53018	215.56	133.45	147.67	84.6	68.49	63.26	64.82	59.01	55.33	72.34	21.62	64.28	84.96	86.99	108.58	154.92	120.59	97.55	K11251//histone H2A	GO:0005622//intracellular;GO:0032993//protein-DNA complex;GO:0005694//chromosome;GO:0005634//nucleus;GO:0043228//non-membrane-bounded organelle;GO:0005623//cell;GO:0043229//intracellular organelle;GO:0000786//nucleosome;GO:0043226//organelle;GO:0044446//intracellular organelle part;GO:0044427//chromosomal part;GO:0043231//intracellular membrane-bounded organelle;GO:0044815//DNA packaging complex;…			XP_007150306.1|9.2e-54|hypothetical protein PHAVU_005G142300g [Phaseolus vulgaris]	12	0.59723
isoform_53027	217.24	169.98	187.78	162.27	119.47	163.5	115.44	98.63	139.12	159.88	26.1	72.99	150.46	140.52	165.99	228.49	138.94	156.99	K00417//ubiquinol-cytochrome c reductase subunit 7+ko01100//Metabolic pathways+ko00190//Oxidative phosphorylation	GO:0006119//oxidative phosphorylation;GO:0042775//mitochondrial ATP synthesis coupled electron transport;GO:0015980//energy derivation by oxidation of organic compounds;GO:0006091//generation of precursor metabolites and energy;GO:0009123//nucleoside monophosphate metabolic process;GO:0016310//phosphorylation;GO:0009161//ribonucleoside monophosphate metabolic process;GO:1901135//carbohydrate deri…			XP_010934817.1|4.8e-55|PREDICTED: cytochrome b-c1 complex subunit 7-2 [Elaeis guineensis]	12	0.472156
isoform_53172	51.44	44.62	61.94	47.17	19.51	47.93	35.58	32.83	36.83	23.37	7.11	25.26	23.99	42.69	45.28	58.74	57.69	50.2		GO:0031224//intrinsic component of membrane;GO:0016020//membrane;GO:0044425//membrane part;GO:0016021//integral component of membrane;			XP_010242841.1|8.7e-30|PREDICTED: NADH dehydrogenase [ubiquinone] 1 beta subcomplex subunit 2-like [Nelumbo nucifera]	12	0.862363
isoform_5365	53.51	66.57	36.85	39.62	27.22	22.9	38.18	6.73	5.2	18.06	1.72	16.63	44.17	42.48	50.97	50.26	63.54	45.31	K01087//trehalose 6-phosphate phosphatase [EC:3.1.3.12]+ko01100//Metabolic pathways+ko00500//Starch and sucrose metabolism				XP_019151516.1|1.6e-291|PREDICTED: protein KINESIN LIGHT CHAIN-RELATED 2 [Ipomoea nil]	12	0.996681
isoform_53887	45.84	50.82	39.42	25.63	14.43	28.94	13.93	5.93	26.95	8.27	1.19	12.94	17.55	17.06	27.49	42.11	32.61	26.75					XP_010044805.1|1.7e-42|PREDICTED: uncharacterized protein LOC104433671 [Eucalyptus grandis]	12	0.593591
isoform_5417	43.25	41.56	29.29	24.85	21.07	19.22	16.37	6.53	4.03	10.48	0.8	8.92	29.1	22.64	28.7	35.4	38.97	35.51	K17087//transmembrane 9 superfamily member 3	GO:0016021//integral component of membrane;GO:0016020//membrane;GO:0044425//membrane part;GO:0031224//intrinsic component of membrane;			XP_022763293.1|0.0e+00|transmembrane 9 superfamily member 1 isoform X1 [Durio zibethinus]	12	0.998902
isoform_5433	45.78	51.16	40.12	38.81	26.08	25.38	24.43	11.3	2.42	24.69	0	23.87	27.71	34.55	55.74	65.64	47.12	42.25	K00234//succinate dehydrogenase (ubiquinone) flavoprotein subunit [EC:1.3.5.1]+ko00020//Citrate cycle (TCA cycle)+ko01100//Metabolic pathways+ko00190//Oxidative phosphorylation+ko01110//Biosynthesis of secondary metabolites+ko01200//Carbon metabolism	GO:0009060//aerobic respiration;GO:0055114//oxidation-reduction process;GO:0043436//oxoacid metabolic process;GO:0017144//drug metabolic process;GO:0019752//carboxylic acid metabolic process;GO:0071704//organic substance metabolic process;GO:0022900//electron transport chain;GO:0044237//cellular metabolic process;GO:0006101//citrate metabolic process;GO:0015980//energy derivation by oxidation of …			XP_011025771.1|0.0e+00|PREDICTED: succinate dehydrogenase [ubiquinone] flavoprotein subunit 1, mitochondrial [Populus euphratica]	12	0.953987
isoform_54873	139.54	80.35	56.88	70.16	35.97	50.01	36.43	24.87	0	0	0	18.73	70.56	57.94	99.2	88.04	77.02	36.75	K01802//peptidylprolyl isomerase [EC:5.2.1.8]	GO:0009987//cellular process;GO:0006457//protein folding;GO:0016859//cis-trans isomerase activity;GO:0140096//catalytic activity, acting on a protein;GO:0016853//isomerase activity;GO:0003824//catalytic activity;GO:0003755//peptidyl-prolyl cis-trans isomerase activity;			XP_019178426.1|3.2e-59|PREDICTED: peptidyl-prolyl cis-trans isomerase CYP19-4 [Ipomoea nil]	12	0.822388
isoform_54983	249.53	169.09	210.41	187.12	142.48	154.69	202.85	90.26	63.8	88.43	24.08	82.01	225.2	141.58	229.83	263.36	171.54	216.13	K02910//large subunit ribosomal protein L31e+ko03010//Ribosome	GO:0019538//protein metabolic process;GO:0008152//metabolic process;GO:0043170//macromolecule metabolic process;GO:0006518//peptide metabolic process;GO:0034641//cellular nitrogen compound metabolic process;GO:0006412//translation;GO:0006807//nitrogen compound metabolic process;GO:1901566//organonitrogen compound biosynthetic process;GO:0043043//peptide biosynthetic process;GO:0044237//cellular m…			XP_004141039.1|8.3e-57|PREDICTED: 60S ribosomal protein L31 [Cucumis sativus]	12	0.644481
isoform_55945	58.38	66.88	48.13	47.74	35.25	41.55	21.19	31.53	36.01	28.79	13.14	14.9	26.66	34.02	44.46	56.71	52.33	37.02	K18635//protein SPIRAL1 and related proteins	GO:0016043//cellular component organization;GO:0043622//cortical microtubule organization;GO:0097435//supramolecular fiber organization;GO:0007017//microtubule-based process;GO:0006996//organelle organization;GO:0071840//cellular component organization or biogenesis;GO:0030865//cortical cytoskeleton organization;GO:0000226//microtubule cytoskeleton organization;GO:0009987//cellular process;GO:000…			XP_002267630.1|2.1e-42|PREDICTED: protein SPIRAL1-like 1 [Vitis vinifera]	12	0.73345
isoform_5636	30.73	34.71	21.29	22.43	12.66	10.27	15.47	3.28	1.71	4.59	0.51	11.46	20.5	16.21	24.85	27.08	27.08	23.26	K12175//COP9 signalosome complex subunit 1;K15449//tRNA wybutosine-synthesizing protein 1 [EC:4.1.3.44]	GO:0071554//cell wall organization or biogenesis;GO:0005975//carbohydrate metabolic process;GO:0016043//cellular component organization;GO:0043170//macromolecule metabolic process;GO:0071840//cellular component organization or biogenesis;GO:0045488//pectin metabolic process;GO:0009664//plant-type cell wall organization;GO:0005976//polysaccharide metabolic process;GO:0017144//drug metabolic proces…			PSS24350.1|0.0e+00|Methyltransferase [Actinidia chinensis var. chinensis]	12	0.997996
isoform_56871	426.94	224.4	227.62	187.4	104.08	104.78	117.23	31.08	65.25	71.06	19.92	81.28	187.22	162.2	350.94	306.51	265.23	250.12	K02901//large subunit ribosomal protein L27e+ko03010//Ribosome	GO:0006412//translation;GO:0019538//protein metabolic process;GO:1901564//organonitrogen compound metabolic process;GO:0043170//macromolecule metabolic process;GO:0008152//metabolic process;GO:0044238//primary metabolic process;GO:1901576//organic substance biosynthetic process;GO:0009987//cellular process;GO:0044267//cellular protein metabolic process;GO:0006807//nitrogen compound metabolic proc…			RRT72978.1|1.5e-67|hypothetical protein B296_00007382 [Ensete ventricosum]	12	0.995471
isoform_5769	36.28	38.86	32.67	33.77	36.42	21.98	21.67	10.91	1.22	8.74	0.63	13.22	37.61	33.36	44.61	37.17	48.07	50.94		GO:0016458//gene silencing;GO:0009892//negative regulation of metabolic process;GO:0048519//negative regulation of biological process;GO:0043412//macromolecule modification;GO:0001101//response to acid chemical;GO:0009628//response to abiotic stimulus;GO:0090304//nucleic acid metabolic process;GO:0019222//regulation of metabolic process;GO:1900864//mitochondrial RNA modification;GO:0016071//mRNA …			PSS30844.1|2.4e-252|suppressor of gene silencing like protein [Actinidia chinensis var. chinensis]	12	0.62959
isoform_58147	63.1	62.7	42.95	46.39	29.47	8.82	13.12	8.6	3.39	6.83	3.03	9	31.81	36.07	29.04	43.45	34.12	32.54	K16281//RING-H2 zinc finger protein RHA1	GO:0043169//cation binding;GO:0005488//binding;GO:0046872//metal ion binding;GO:0008270//zinc ion binding;GO:0043167//ion binding;GO:0046914//transition metal ion binding;			XP_010649449.1|4.7e-37|PREDICTED: E3 ubiquitin-protein ligase RHA1B-like [Vitis vinifera]	12	0.497902
isoform_5835	21.56	34.31	9.95	14.98	18.54	20.95	12.56	9.95	7.5	14.24	1.73	6.38	15.53	24.46	12.51	31.5	27.73	26.81	K04523//ubiquilin+ko04141//Protein processing in endoplasmic reticulum				PON78478.1|7.9e-243|Ubiquilin [Trema orientale]	12	0.792681
isoform_5896	22.69	36.46	19.65	21.42	13.07	16.18	14.14	8.2	8.81	8.87	1.55	8.44	23.47	20.62	21.32	29.85	28.17	28.19	K13412//calcium-dependent protein kinase [EC:2.7.11.1]+ko04626//Plant-pathogen interaction	GO:0070887//cellular response to chemical stimulus;GO:0009719//response to endogenous stimulus;GO:0016310//phosphorylation;GO:0018193//peptidyl-amino acid modification;GO:0071215//cellular response to abscisic acid stimulus;GO:0006464//cellular protein modification process;GO:0007154//cell communication;GO:0050896//response to stimulus;GO:0050789//regulation of biological process;GO:1901564//orga…			XP_002264564.1|2.0e-286|PREDICTED: calcium-dependent protein kinase 13 isoform X1 [Vitis vinifera]	12	0.9967
isoform_5989	161.56	79.36	101.51	74.7	42.23	60.75	39.39	17.02	9.63	43.8	0	25.18	86.52	71.93	93.79	132.68	103.18	103.27	K17085//transmembrane 9 superfamily member 1	GO:0016020//membrane;GO:0031224//intrinsic component of membrane;GO:0016021//integral component of membrane;GO:0044425//membrane part;			XP_006346764.1|0.0e+00|PREDICTED: transmembrane 9 superfamily member 3 [Solanum tuberosum]	12	0.997148
isoform_60143	445.88	165.61	205.99	228.58	152.54	230.96	273.24	49.71	48.96	75.81	17.45	79	266.31	154.83	304.8	339.3	192.82	265.29	K02923//large subunit ribosomal protein L38e+ko03010//Ribosome	GO:0010467//gene expression;GO:0034645//cellular macromolecule biosynthetic process;GO:0009059//macromolecule biosynthetic process;GO:0044237//cellular metabolic process;GO:0043603//cellular amide metabolic process;GO:0006518//peptide metabolic process;GO:1901576//organic substance biosynthetic process;GO:0043170//macromolecule metabolic process;GO:1901566//organonitrogen compound biosynthetic pr…			CDP18171.1|4.3e-31|unnamed protein product [Coffea canephora]	12	0.860506
isoform_6016	15.85	93.36	33.5	53.73	43.54	25.85	43.93	9.62	5.62	6.1	4.65	10.68	27.79	23.89	66.13	38.28	69.68	45.68	K17085//transmembrane 9 superfamily member 1	GO:0016021//integral component of membrane;GO:0016020//membrane;GO:0044425//membrane part;GO:0031224//intrinsic component of membrane;			XP_006346764.1|0.0e+00|PREDICTED: transmembrane 9 superfamily member 3 [Solanum tuberosum]	12	0.985939
isoform_6031	33.4	38.3	33.21	28.46	17.99	17.08	24.68	6.02	3.69	16.39	3.07	12.48	39.28	26.24	40.87	43.81	38.75	35.05	K03108//signal recognition particle subunit SRP72+ko03060//Protein export	GO:0070727//cellular macromolecule localization;GO:0034613//cellular protein localization;GO:0006614//SRP-dependent cotranslational protein targeting to membrane;GO:0006616//SRP-dependent cotranslational protein targeting to membrane, translocation;GO:0006605//protein targeting;GO:0051649//establishment of localization in cell;GO:0015031//protein transport;GO:0071806//protein transmembrane transp…			XP_010655145.1|5.2e-287|PREDICTED: signal recognition particle subunit SRP72 [Vitis vinifera]	12	0.896819
isoform_6118	48.81	53.96	42.52	32.24	20.25	25.88	16.59	9.63	4.62	17.02	3.72	11.85	44.14	32.46	50	51.71	52.8	54.87	K17086//transmembrane 9 superfamily member 2/4	GO:0031224//intrinsic component of membrane;GO:0044425//membrane part;GO:0016021//integral component of membrane;GO:0016020//membrane;			XP_021902870.1|0.0e+00|transmembrane 9 superfamily member 7 [Carica papaya]	12	0.996831
isoform_6248	81.98	74.44	56.2	51.87	48.62	42.16	48.71	15.2	6.93	33.76	4.95	39.88	68.6	48.95	90.19	67.42	76.72	66.17	K01810//glucose-6-phosphate isomerase [EC:5.3.1.9]+ko00010//Glycolysis / Gluconeogenesis+ko00030//Pentose phosphate pathway+ko00520//Amino sugar and nucleotide sugar metabolism+ko01100//Metabolic pathways+ko00500//Starch and sucrose metabolism+ko01110//Biosynthesis of secondary metabolites+ko01200//Carbon metabolism	GO:1901564//organonitrogen compound metabolic process;GO:0006139//nucleobase-containing compound metabolic process;GO:0009056//catabolic process;GO:0009179//purine ribonucleoside diphosphate metabolic process;GO:0009205//purine ribonucleoside triphosphate metabolic process;GO:0051188//cofactor biosynthetic process;GO:0009132//nucleoside diphosphate metabolic process;GO:0009206//purine ribonucleos…			XP_021912226.1|0.0e+00|glucose-6-phosphate isomerase 1, chloroplastic [Carica papaya]	12	0.991779
isoform_62752	43.05	36.91	38.2	31.85	15.18	25.46	12.77	5.86	4.59	7.6	0	12.64	25.14	16.84	25.32	47.18	31.74	31.38	K22936//protein canopy 1/2	GO:0016020//membrane;GO:0031224//intrinsic component of membrane;GO:0044425//membrane part;GO:0016021//integral component of membrane;			XP_010266228.1|9.0e-86|PREDICTED: protein canopy-1 [Nelumbo nucifera]	12	0.984391
isoform_6289	88.02	100.6	64.42	80.39	43.24	48.55	42.97	21.69	7.25	26.14	2.53	28.11	49.81	44.74	83.51	77.87	83.39	65.46	K20471//coatomer subunit delta	GO:0071705//nitrogen compound transport;GO:0051179//localization;GO:0015031//protein transport;GO:0042886//amide transport;GO:0048193//Golgi vesicle transport;GO:0016192//vesicle-mediated transport;GO:0008104//protein localization;GO:0015833//peptide transport;GO:0006810//transport;GO:0006890//retrograde vesicle-mediated transport, Golgi to ER;GO:0051234//establishment of localization;GO:0045184/…			XP_008439883.1|4.8e-239|PREDICTED: coatomer subunit delta-like [Cucumis melo]	12	0.996713
isoform_63149	45.57	29.13	37.61	29.6	27.19	30.16	18.97	15.11	19.33	17.45	6.59	18.35	22.5	23.54	35.52	43.43	34.7	39.07	K02933//large subunit ribosomal protein L6+ko03010//Ribosome	GO:0019538//protein metabolic process;GO:0044271//cellular nitrogen compound biosynthetic process;GO:0008152//metabolic process;GO:0034641//cellular nitrogen compound metabolic process;GO:0010467//gene expression;GO:0043043//peptide biosynthetic process;GO:0043604//amide biosynthetic process;GO:0044249//cellular biosynthetic process;GO:0044260//cellular macromolecule metabolic process;GO:0071704/…			XP_002527470.1|5.4e-49|uncharacterized protein LOC8267030 [Ricinus communis]	12	0.96309
isoform_6329	31.18	27.66	20	7.09	14.57	7.82	6.47	4.56	2.32	2.29	0.8	11.51	14.35	13.14	19.36	20.61	31.81	26.82					XP_010650762.1|1.1e-252|PREDICTED: ankyrin repeat protein SKIP35 [Vitis vinifera]	12	0.996584
isoform_63424	53.97	32.52	49.57	39.1	27.25	30.08	45.69	16.85	19.66	18.95	9.27	16.21	50.26	32.76	58.04	49.23	33.07	62.36	K02927//large subunit ribosomal protein L40e+ko03010//Ribosome	GO:0019538//protein metabolic process;GO:0034641//cellular nitrogen compound metabolic process;GO:0009987//cellular process;GO:0043603//cellular amide metabolic process;GO:0044267//cellular protein metabolic process;GO:0008152//metabolic process;GO:1901566//organonitrogen compound biosynthetic process;GO:0006518//peptide metabolic process;GO:0034645//cellular macromolecule biosynthetic process;GO…			VDC70205.1|2.1e-51|unnamed protein product [Brassica rapa]	12	0.68559
isoform_6377	65.39	57.56	38.77	43.84	25.34	33.31	60.14	6.84	11.96	32.08	4.67	31.06	71.57	42.59	58	60.59	43.61	52.32	K00627//pyruvate dehydrogenase E2 component (dihydrolipoamide acetyltransferase) [EC:2.3.1.12]+ko00010//Glycolysis / Gluconeogenesis+ko00020//Citrate cycle (TCA cycle)+ko01100//Metabolic pathways+ko01110//Biosynthesis of secondary metabolites+ko00620//Pyruvate metabolism+ko01200//Carbon metabolism	GO:0044281//small molecule metabolic process;GO:0071704//organic substance metabolic process;GO:0006082//organic acid metabolic process;GO:0009987//cellular process;GO:0019752//carboxylic acid metabolic process;GO:0043436//oxoacid metabolic process;GO:0008152//metabolic process;GO:0044237//cellular metabolic process;GO:0006090//pyruvate metabolic process;GO:0032787//monocarboxylic acid metabolic …			AJI44066.1|3.6e-285|dihydrolipoyllysine-residue acetyltransferase [Paeonia suffruticosa]	12	0.56657
isoform_6408	40.07	40.87	19.07	21.65	26.51	30.94	29.19	23.22	24.46	27.83	5.58	17.97	18.09	37.78	27.91	46.8	42.63	42.51	K04523//ubiquilin+ko04141//Protein processing in endoplasmic reticulum				PON78478.1|7.6e-243|Ubiquilin [Trema orientale]	12	0.718516
isoform_6467	94.19	81.41	28.97	72.53	39.47	38.24	51.54	19.5	15.59	34.76	5.71	34	62.42	54.45	69.85	79.37	74.15	55.25	K17087//transmembrane 9 superfamily member 3	GO:0031224//intrinsic component of membrane;GO:0044425//membrane part;GO:0016020//membrane;GO:0016021//integral component of membrane;			XP_010246919.1|0.0e+00|PREDICTED: transmembrane 9 superfamily member 1 [Nelumbo nucifera]	12	0.978229
isoform_64683	17.59	23.82	17.31	17.44	4.58	8.46	6.49	3.79	3.48	9.14	2.82	8.08	14.16	13.98	12.41	20.99	20	12.36	K08835//serine/threonine-protein kinase OSR1/STK39 [EC:2.7.11.1]	GO:0051171//regulation of nitrogen compound metabolic process;GO:0044260//cellular macromolecule metabolic process;GO:0048522//positive regulation of cellular process;GO:0035556//intracellular signal transduction;GO:0031098//stress-activated protein kinase signaling cascade;GO:0010604//positive regulation of macromolecule metabolic process;GO:0051173//positive regulation of nitrogen compound meta…			KDO66141.1|1.2e-98|hypothetical protein CISIN_1g005455mg [Citrus sinensis]	12	0.965317
isoform_6486	21.48	41	13.53	8.74	8.27	7.39	13.93	2.26	1.42	4.99	1.07	11.9	18.88	21.94	19.91	21.01	25.25	13.37	K22846//S-sulfo-L-cysteine synthase (O-acetyl-L-serine-dependent) [EC:2.5.1.144]+ko01100//Metabolic pathways+ko00270//Cysteine and methionine metabolism;K01738//cysteine synthase [EC:2.5.1.47]+ko00920//Sulfur metabolism+ko01230//Biosynthesis of amino acids+ko01100//Metabolic pathways+ko01110//Biosynthesis of secondary metabolites+ko00270//Cysteine and methionine metabolism+ko01200//Carbon metabol…	GO:0009987//cellular process;GO:0009100//glycoprotein metabolic process;GO:0070085//glycosylation;GO:0071704//organic substance metabolic process;GO:0006486//protein glycosylation;GO:0044260//cellular macromolecule metabolic process;GO:0008152//metabolic process;GO:0006464//cellular protein modification process;GO:0034645//cellular macromolecule biosynthetic process;GO:1901137//carbohydrate deriv…			XP_002284930.2|2.3e-223|PREDICTED: probable arabinosyltransferase ARAD1 [Vitis vinifera]	12	0.569125
isoform_6508	28.29	48.84	34.1	27.21	18.91	19.94	9.94	9.2	2.69	8.36	2.19	6.91	14.39	14.84	29.72	32.1	42.05	28.78	K20538//mitogen-activated protein kinase 8 [EC:2.7.11.24]+ko04016//MAPK signaling pathway - plant	GO:0016740//transferase activity;GO:0000166//nucleotide binding;GO:0017076//purine nucleotide binding;GO:0140096//catalytic activity, acting on a protein;GO:0003824//catalytic activity;GO:0043167//ion binding;GO:1901265//nucleoside phosphate binding;GO:0097367//carbohydrate derivative binding;GO:0097159//organic cyclic compound binding;GO:0004672//protein kinase activity;GO:0004707//MAP kinase ac…			XP_010274678.1|1.9e-246|PREDICTED: mitogen-activated protein kinase 9 [Nelumbo nucifera]	12	0.997249
isoform_65095	107.53	73.14	56.89	71.73	26.59	30.83	18.12	6.03	5.15	9.71	0.7	12.26	37.51	33.05	70.16	59.64	56.47	51.13	K09569//FK506-binding protein 2 [EC:5.2.1.8]	GO:0043207//response to external biotic stimulus;GO:0009620//response to fungus;GO:0050896//response to stimulus;GO:0051704//multi-organism process;GO:0051707//response to other organism;GO:0009605//response to external stimulus;GO:0009607//response to biotic stimulus;GO:0044424//intracellular part;GO:0005773//vacuole;GO:0005737//cytoplasm;GO:0043226//organelle;GO:0005794//Golgi apparatus;GO:0043…			XP_022727834.1|1.0e-67|peptidyl-prolyl cis-trans isomerase FKBP15-1-like [Durio zibethinus]	12	0.926333
isoform_65353	26.41	27.75	32.41	28.45	17.59	14.18	18.38	9.59	2.87	12.4	1.78	11.39	21.49	13.47	24.2	24.69	26.48	23.11	K18171//COX assembly mitochondrial protein 1	GO:0098588//bounding membrane of organelle;GO:0030054//cell junction;GO:0043227//membrane-bounded organelle;GO:0031090//organelle membrane;GO:0043229//intracellular organelle;GO:0005773//vacuole;GO:0055044//symplast;GO:0044424//intracellular part;GO:0044446//intracellular organelle part;GO:0044437//vacuolar part;GO:0016020//membrane;GO:0044422//organelle part;GO:0005774//vacuolar membrane;GO:0031…			XP_002284658.1|4.6e-158|PREDICTED: uncharacterized protein LOC100264607 [Vitis vinifera]	12	0.868834
isoform_65665	201.32	181.45	189.67	130.44	67.38	116.49	55.88	68.47	72.98	47.18	59.51	59.1	72.37	83.82	119.29	170.91	137.44	114.53	K02135//F-type H+-transporting ATPase subunit epsilon+ko01100//Metabolic pathways+ko00190//Oxidative phosphorylation	GO:0006753//nucleoside phosphate metabolic process;GO:0044271//cellular nitrogen compound biosynthetic process;GO:0019438//aromatic compound biosynthetic process;GO:0009201//ribonucleoside triphosphate biosynthetic process;GO:0034641//cellular nitrogen compound metabolic process;GO:0090407//organophosphate biosynthetic process;GO:0009145//purine nucleoside triphosphate biosynthetic process;GO:009…			XP_002274249.1|8.0e-30|PREDICTED: ATP synthase subunit epsilon, mitochondrial [Vitis vinifera]	12	0.710664
isoform_6627	32.19	33.49	24.9	20.49	14.57	14.47	21.49	7.72	4.99	9.19	1.92	10.11	23.28	25.1	34.49	28.96	27.3	22.47	K19044//E3 ubiquitin-protein ligase XBAT32/33 [EC:2.3.2.27]	GO:0003824//catalytic activity;GO:0140096//catalytic activity, acting on a protein;GO:0019787//ubiquitin-like protein transferase activity;GO:0016740//transferase activity;GO:0004842//ubiquitin-protein transferase activity;			XP_002278915.1|6.6e-279|PREDICTED: E3 ubiquitin-protein ligase XBAT33 isoform X1 [Vitis vinifera]	12	0.966546
isoform_67146	24.06	233.04	2.47	120.7	1.06	68.48	1.35	40.54	30.98	7.51	0	0.19	81.53	136.17	158.96	1.74	1.66	176.44	K06630//14-3-3 protein epsilon	GO:0019904//protein domain specific binding;GO:0005488//binding;GO:0005515//protein binding;			OVA13284.1|2.1e-125|14-3-3 protein [Macleaya cordata]	12	0.55679
isoform_67320	29.56	45.55	17.08	18.41	20.27	9.81	13.28	12.85	10.95	16.42	0	10.75	23.55	27.16	24.27	44.82	46.12	33.43	K15397//3-ketoacyl-CoA synthase [EC:2.3.1.199]+ko01100//Metabolic pathways+ko01110//Biosynthesis of secondary metabolites+ko00062//Fatty acid elongation;K09522//DnaJ homolog subfamily C member 2	GO:0005488//binding;GO:0003676//nucleic acid binding;GO:0097159//organic cyclic compound binding;GO:1901363//heterocyclic compound binding;GO:0003677//DNA binding;	MYB		XP_012490242.1|4.9e-39|PREDICTED: protein RADIALIS-like 3 isoform X1 [Gossypium raimondii]	12	0.981932
isoform_6745	58.74	49.44	35.05	27.04	51.6	34.51	26.73	11.39	4.66	11.04	0.74	9.99	17.89	12.84	15.45	36.25	57.27	35.95	K13946//auxin influx carrier (AUX1 LAX family)+ko04075//Plant hormone signal transduction	GO:0016020//membrane;GO:0044425//membrane part;GO:0016021//integral component of membrane;GO:0031224//intrinsic component of membrane;			XP_023910803.1|1.3e-263|auxin transporter-like protein 2 [Quercus suber]	12	0.455849
isoform_67572	60.77	42.61	35.14	30.75	3.97	8.33	21.07	4.78	6.34	8.99	1.89	8.57	29.15	17.45	34.62	31.11	22.68	41.98	K06630//14-3-3 protein epsilon	GO:0019904//protein domain specific binding;GO:0005488//binding;GO:0005515//protein binding;			XP_015874430.1|2.5e-115|14-3-3-like protein D isoform X2 [Ziziphus jujuba]	12	0.840167
isoform_67949	131.66	77.46	86.34	80.44	42.48	58.68	47.51	22.39	20.37	31.35	9.23	30	88.49	64.12	89.27	96.79	64.45	67.33	K03955//NADH dehydrogenase (ubiquinone) 1 alpha/beta subcomplex 1+ko01100//Metabolic pathways+ko00190//Oxidative phosphorylation	GO:0008152//metabolic process;GO:0006633//fatty acid biosynthetic process;GO:0044255//cellular lipid metabolic process;GO:0044283//small molecule biosynthetic process;GO:0043436//oxoacid metabolic process;GO:0046394//carboxylic acid biosynthetic process;GO:0071704//organic substance metabolic process;GO:0044238//primary metabolic process;GO:1901576//organic substance biosynthetic process;GO:00060…			AFK31314.1|2.5e-53|acyl carrier protein [Camellia oleifera]	12	0.850109
isoform_6859	16.85	24.57	17.34	20.71	16.61	17.68	15.27	3.58	5.71	9.67	0.9	3.48	14.04	5.77	18.77	15.25	32.54	30.49	K21437//ankyrin repeat domain-containing protein 13				XP_002266715.2|1.4e-233|PREDICTED: ankyrin repeat domain-containing protein 13C-B [Vitis vinifera]	12	0.516513
isoform_7135	57.2	56.01	45.5	0	34.91	39.75	27.81	7.11	8.06	31.32	1.97	13.33	30.81	19.94	55.52	28.14	63.8	24.12	K00028//malate dehydrogenase (decarboxylating) [EC:1.1.1.39]+ko01100//Metabolic pathways+ko00710//Carbon fixation in photosynthetic organisms+ko00620//Pyruvate metabolism+ko01200//Carbon metabolism	GO:0005488//binding;GO:0003824//catalytic activity;GO:0046872//metal ion binding;GO:0004471//malate dehydrogenase (decarboxylating) (NAD+) activity;GO:0016616//oxidoreductase activity, acting on the CH-OH group of donors, NAD or NADP as acceptor;GO:0048037//cofactor binding;GO:0004470//malic enzyme activity;GO:1901265//nucleoside phosphate binding;GO:0097159//organic cyclic compound binding;GO:19…			XP_002526507.1|0.0e+00|NAD-dependent malic enzyme 62 kDa isoform, mitochondrial isoform X1 [Ricinus communis]	12	0.772659
isoform_72524	34.14	29.89	21.06	12.42	11.5	7.24	18.89	4.01	1	14.58	0.93	11.32	26.63	27.93	28.18	53.58	45.83	44.76	K23047//E3 ubiquitin-protein ligase UNKL [EC:2.3.2.27]	GO:0002682//regulation of immune system process;GO:0006950//response to stress;GO:0048585//negative regulation of response to stimulus;GO:0031348//negative regulation of defense response;GO:0050896//response to stimulus;GO:0009620//response to fungus;GO:0048519//negative regulation of biological process;GO:0031347//regulation of defense response;GO:0048583//regulation of response to stimulus;GO:0…			XP_010024974.1|7.1e-105|PREDICTED: AT-hook motif nuclear-localized protein 19 [Eucalyptus grandis]	12	0.777034
isoform_7286	31.46	40.52	19.84	27.11	13.91	5.33	15.8	12.42	9.79	10.52	4.34	3.15	26.27	21.53	32.37	43.87	15.66	38.86	K09553//stress-induced-phosphoprotein 1				XP_003635686.2|8.3e-255|PREDICTED: hsp70-Hsp90 organizing protein 3 [Vitis vinifera]	12	0.952901
isoform_7301	128.72	56.29	67.82	1.94	15.55	20.11	23.26	12.64	0	6.54	0	12.74	37.48	3.59	66.47	87.36	53.59	24.93	K02133//F-type H+-transporting ATPase subunit beta [EC:7.1.2.2]+ko01100//Metabolic pathways+ko00190//Oxidative phosphorylation	GO:0098660//inorganic ion transmembrane transport;GO:0009167//purine ribonucleoside monophosphate metabolic process;GO:1901566//organonitrogen compound biosynthetic process;GO:0017144//drug metabolic process;GO:0006754//ATP biosynthetic process;GO:0006753//nucleoside phosphate metabolic process;GO:0006725//cellular aromatic compound metabolic process;GO:0019438//aromatic compound biosynthetic pro…			XP_002283951.1|4.7e-290|PREDICTED: ATP synthase subunit beta, mitochondrial [Vitis vinifera]	12	0.546976
isoform_73457	25.81	34.25	23.8	21.76	16.82	12.5	21.76	3.86	2.3	8.16	0.63	11.85	27.65	21.38	38.01	37.41	31.79	31.88	K20783//arabinosyltransferase [EC:2.4.2.-]+ko00514//Other types of O-glycan biosynthesis	GO:0009987//cellular process;GO:0071554//cell wall organization or biogenesis;GO:0071840//cellular component organization or biogenesis;GO:0071555//cell wall organization;GO:0016043//cellular component organization;GO:0045229//external encapsulating structure organization;GO:0005622//intracellular;GO:0044422//organelle part;GO:0098588//bounding membrane of organelle;GO:0044431//Golgi apparatus pa…			XP_021896524.1|5.8e-94|arabinosyltransferase RRA3-like [Carica papaya]	12	0.951007
isoform_73784	30.03	38.52	20.12	15.71	17.02	22.69	13.57	10.98	17.51	18.63	4.25	20.58	18.91	23.23	22.37	53.2	43.27	27.25		GO:0043169//cation binding;GO:0005488//binding;GO:0046872//metal ion binding;GO:0043167//ion binding;			XP_012084536.1|7.9e-51|protein yippee-like At4g27745 [Jatropha curcas]	12	0.927566
isoform_7466	135.6	244.92	116.12	86.9	136.46	110.85	100.1	84.44	50.91	80.13	48.73	76.53	198.31	8.81	161.71	226.14	25.39	197.85	K08245//phytepsin [EC:3.4.23.40]	GO:0044238//primary metabolic process;GO:0006629//lipid metabolic process;GO:0071704//organic substance metabolic process;GO:0008152//metabolic process;GO:0016020//membrane;GO:0044425//membrane part;GO:0031224//intrinsic component of membrane;GO:0016021//integral component of membrane;GO:0004175//endopeptidase activity;GO:0008233//peptidase activity;GO:0003824//catalytic activity;GO:0140096//cata…			XP_022870077.1|3.1e-254|aspartic proteinase-like [Olea europaea var. sylvestris]	12	0.469427
isoform_7472	46.12	88.81	39.59	71.32	19.73	24.27	26.07	8.83	1.53	11.92	1.71	10.21	14	17.83	35.54	92.62	36.49	19.44	K18875//enhanced disease susceptibility 1 protein+ko04626//Plant-pathogen interaction	GO:0006629//lipid metabolic process;GO:0071704//organic substance metabolic process;GO:0044238//primary metabolic process;GO:0008152//metabolic process;GO:0016787//hydrolase activity;GO:0003824//catalytic activity;			XP_021298944.1|1.1e-102|senescence-associated carboxylesterase 101 isoform X2 [Herrania umbratica]	12	0.610862
isoform_7496	45.8	37.71	39.37	38.47	18.64	23.93	24.52	10.25	6.07	12.46	1.74	13.07	47.48	21.42	34.24	42.51	37.61	43.41	K09493//T-complex protein 1 subunit alpha	GO:0006457//protein folding;GO:0009987//cellular process;GO:0044464//cell part;GO:0005623//cell;GO:0044424//intracellular part;GO:0005737//cytoplasm;GO:0005622//intracellular;GO:0043168//anion binding;GO:0097159//organic cyclic compound binding;GO:0005515//protein binding;GO:0051082//unfolded protein binding;GO:0008144//drug binding;GO:0005524//ATP binding;GO:0017076//purine nucleotide binding;GO…			OVA04040.1|4.6e-282|Chaperonin Cpn60/TCP-1 [Macleaya cordata]	12	0.958906
isoform_75012	38.04	30.35	25.67	24.08	10.31	9.2	19.4	11.27	2.85	6.15	2.79	11.5	28.93	16.82	38.75	35.63	38.39	27.42	K14293//importin subunit beta-1+ko03013//RNA transport	GO:0045184//establishment of protein localization;GO:0034613//cellular protein localization;GO:0017038//protein import;GO:0071705//nitrogen compound transport;GO:0015833//peptide transport;GO:0033036//macromolecule localization;GO:0051170//import into nucleus;GO:0006913//nucleocytoplasmic transport;GO:0006606//protein import into nucleus;GO:0006810//transport;GO:0015031//protein transport;GO:0051…			CBI23029.3|8.5e-164|unnamed protein product, partial [Vitis vinifera]	12	0.992075
isoform_75120	484.44	0.57	200.56	149.12	129.14	148.58	116.48	200.33	62.22	153.62	116.32	67.45	183.08	111.73	212.42	1.31	179.84	300.51	K02898//large subunit ribosomal protein L26e+ko03010//Ribosome	GO:0071704//organic substance metabolic process;GO:0044237//cellular metabolic process;GO:0009058//biosynthetic process;GO:0044238//primary metabolic process;GO:0006807//nitrogen compound metabolic process;GO:1901566//organonitrogen compound biosynthetic process;GO:0006412//translation;GO:0034645//cellular macromolecule biosynthetic process;GO:0043170//macromolecule metabolic process;GO:1901564//…			XP_007029307.1|2.6e-73|PREDICTED: 60S ribosomal protein L26-1 [Theobroma cacao]	12	0.417367
isoform_7528	90.6	77.48	73.34	59.76	26.05	17.17	30.51	5.68	2.13	8.83	0.78	12.81	52.89	26.41	92.18	63.26	86.57	88.76	K09580//protein disulfide-isomerase A1 [EC:5.3.4.1]+ko04141//Protein processing in endoplasmic reticulum	GO:0006457//protein folding;GO:0050896//response to stimulus;GO:0033554//cellular response to stress;GO:0009987//cellular process;GO:0050789//regulation of biological process;GO:0006979//response to oxidative stress;GO:0050794//regulation of cellular process;GO:0065007//biological regulation;GO:0065008//regulation of biological quality;GO:0019725//cellular homeostasis;GO:0006950//response to stre…			XP_011044358.1|2.4e-246|PREDICTED: protein disulfide isomerase-like 1-4 [Populus euphratica]	12	0.99982
isoform_76383	28.88	34.09	24.93	27.05	15.5	18.35	23.59	9.66	11.45	10.28	3.05	10.7	25	17.95	29.75	31.98	25.93	30.88	K02895//large subunit ribosomal protein L24+ko03010//Ribosome	GO:0006518//peptide metabolic process;GO:0044249//cellular biosynthetic process;GO:0034641//cellular nitrogen compound metabolic process;GO:0009059//macromolecule biosynthetic process;GO:0009987//cellular process;GO:1901566//organonitrogen compound biosynthetic process;GO:1901564//organonitrogen compound metabolic process;GO:0044271//cellular nitrogen compound biosynthetic process;GO:0043603//cel…			OVA04590.1|8.0e-78|Ribosomal protein L24 [Macleaya cordata]	12	0.996124
isoform_76728	37.77	22.01	30.01	35.32	9.16	10.13	34.82	15.11	3.3	21.97	0.84	9.89	33.88	21.09	35.25	44.09	22.15	50.82					AID16042.1|1.7e-62|putative universal stress protein [Catharanthus roseus]	12	0.59501
isoform_7728	171.12	97.43	86.18	95.92	26.49	60.51	34.81	10.44	10.23	44.86	10.6	22.32	106.72	90.25	90.98	125.24	107.03	108.65	K02133//F-type H+-transporting ATPase subunit beta [EC:7.1.2.2]+ko01100//Metabolic pathways+ko00190//Oxidative phosphorylation	GO:1901564//organonitrogen compound metabolic process;GO:1901135//carbohydrate derivative metabolic process;GO:0098655//cation transmembrane transport;GO:0009165//nucleotide biosynthetic process;GO:0009127//purine nucleoside monophosphate biosynthetic process;GO:0008152//metabolic process;GO:0044281//small molecule metabolic process;GO:0009126//purine nucleoside monophosphate metabolic process;GO…			XP_002283951.1|4.6e-290|PREDICTED: ATP synthase subunit beta, mitochondrial [Vitis vinifera]	12	0.979267
isoform_7797	87.56	142.16	92.18	73.98	37.96	55.04	33.76	29.17	4.04	15.59	0	26.74	56.54	32.17	87.7	80.2	111.4	83.57	K01835//phosphoglucomutase [EC:5.4.2.2]+ko00010//Glycolysis / Gluconeogenesis+ko00230//Purine metabolism+ko00030//Pentose phosphate pathway+ko00520//Amino sugar and nucleotide sugar metabolism+ko01100//Metabolic pathways+ko00052//Galactose metabolism+ko00500//Starch and sucrose metabolism+ko01110//Biosynthesis of secondary metabolites	GO:0008152//metabolic process;GO:0005975//carbohydrate metabolic process;GO:0044238//primary metabolic process;GO:0071704//organic substance metabolic process;GO:0000287//magnesium ion binding;GO:0003824//catalytic activity;GO:0005488//binding;GO:0016866//intramolecular transferase activity;GO:0046872//metal ion binding;GO:0043169//cation binding;GO:0043167//ion binding;GO:0016853//isomerase acti…			XP_012846112.1|1.0e-302|PREDICTED: phosphoglucomutase, cytoplasmic [Erythranthe guttata]	12	0.998853
isoform_7813	65.72	80.07	48.54	29.1	15.69	9.64	33	2.45	1.06	5.4	0	13.87	44.72	29.85	70.41	64.1	77.91	56.88	K13648//alpha-1,4-galacturonosyltransferase [EC:2.4.1.43]+ko00520//Amino sugar and nucleotide sugar metabolism	GO:0071840//cellular component organization or biogenesis;GO:0044238//primary metabolic process;GO:0009058//biosynthetic process;GO:0044237//cellular metabolic process;GO:0045229//external encapsulating structure organization;GO:0071554//cell wall organization or biogenesis;GO:0009059//macromolecule biosynthetic process;GO:0043170//macromolecule metabolic process;GO:0010393//galacturonan metaboli…			PSR94937.1|2.2e-292|Galacturonosyltransferase [Actinidia chinensis var. chinensis]	12	0.999437
isoform_7852	114.66	101.92	82.64	103.93	66.64	80.46	70.68	63.6	36.09	43.14	8.62	48.07	92.89	97.75	88.33	94.83	84.05	71.24	K03456//serine/threonine-protein phosphatase 2A regulatory subunit A+ko03015//mRNA surveillance pathway	GO:0044267//cellular protein metabolic process;GO:0008152//metabolic process;GO:0044260//cellular macromolecule metabolic process;GO:0006793//phosphorus metabolic process;GO:1901564//organonitrogen compound metabolic process;GO:0006464//cellular protein modification process;GO:0019538//protein metabolic process;GO:0043170//macromolecule metabolic process;GO:0036211//protein modification process;G…			XP_018851318.1|0.0e+00|PREDICTED: serine/threonine-protein phosphatase 2A 65 kDa regulatory subunit A beta isoform [Juglans regia]	12	0.414118
isoform_78900	74	53.55	49.59	31.21	18.41	18.68	35.36	16.69	0.96	2.24	7.9	22.14	20.93	52.65	37.57	78.92	41.51	48.64	K03526//(E)-4-hydroxy-3-methylbut-2-enyl-diphosphate synthase [EC:1.17.7.1 1.17.7.3]+ko00900//Terpenoid backbone biosynthesis+ko01100//Metabolic pathways+ko01110//Biosynthesis of secondary metabolites	GO:0016114//terpenoid biosynthetic process;GO:0006629//lipid metabolic process;GO:0006720//isoprenoid metabolic process;GO:0044249//cellular biosynthetic process;GO:0044237//cellular metabolic process;GO:1901576//organic substance biosynthetic process;GO:0009058//biosynthetic process;GO:0006721//terpenoid metabolic process;GO:0009987//cellular process;GO:0008299//isoprenoid biosynthetic process;G…			GAV66395.1|0.0e+00|GcpE domain-containing protein [Cephalotus follicularis]	12	0.970378
isoform_7896	105.66	115.34	78.33	76.94	29.45	43.48	47.82	13.05	11	15.84	8.66	24.15	55.95	53.93	110.13	122.47	94.03	101.61	K00895//diphosphate-dependent phosphofructokinase [EC:2.7.1.90]+ko00010//Glycolysis / Gluconeogenesis+ko00030//Pentose phosphate pathway+ko01100//Metabolic pathways+ko00051//Fructose and mannose metabolism+ko01110//Biosynthesis of secondary metabolites	GO:0008152//metabolic process;GO:0019637//organophosphate metabolic process;GO:1901135//carbohydrate derivative metabolic process;GO:0006793//phosphorus metabolic process;GO:0006002//fructose 6-phosphate metabolic process;GO:0071704//organic substance metabolic process;GO:0009987//cellular process;GO:0006796//phosphate-containing compound metabolic process;GO:0044237//cellular metabolic process;G…			XP_007026197.2|8.9e-299|PREDICTED: pyrophosphate--fructose 6-phosphate 1-phosphotransferase subunit beta [Theobroma cacao]	12	0.998669
isoform_7931	26.31	56.43	44.43	47.96	18.85	17.48	16.32	11.08	13.01	18.64	6.84	20.87	11.34	37.05	40.56	27.31	44.4	26.69	K17261//adenylyl cyclase-associated protein	GO:0048869//cellular developmental process;GO:0000902//cell morphogenesis;GO:0032502//developmental process;GO:0007163//establishment or maintenance of cell polarity;GO:0030036//actin cytoskeleton organization;GO:0006996//organelle organization;GO:0007010//cytoskeleton organization;GO:0071840//cellular component organization or biogenesis;GO:0009987//cellular process;GO:0030029//actin filament-ba…			XP_003631649.1|1.5e-218|PREDICTED: cyclase-associated protein 1 [Vitis vinifera]	12	0.850189
isoform_8001	181.04	328.3	145.54	274.74	152.32	169.22	79.25	53.2	118.97	63.76	27.14	110.5	123.82	102.37	139.35	132.06	265.89	161.46	K20000//maturase K	GO:0008380//RNA splicing;GO:0010467//gene expression;GO:0006399//tRNA metabolic process;GO:0034641//cellular nitrogen compound metabolic process;GO:0008033//tRNA processing;GO:0046483//heterocycle metabolic process;GO:0043170//macromolecule metabolic process;GO:0016070//RNA metabolic process;GO:0006396//RNA processing;GO:0044237//cellular metabolic process;GO:0034470//ncRNA processing;GO:0016071/…			YP_009489727.1|2.4e-235|maturase K (chloroplast) [Paeonia suffruticosa]	12	0.645572
isoform_80956	28.92	27.02	23.28	25.51	18.03	15.46	20.69	3.24	1.94	8.19	1.03	7.58	25.58	23.43	27.01	22.32	34.18	30.65	K18442//brefeldin A-inhibited guanine nucleotide-exchange protein+ko04144//Endocytosis	GO:1902531//regulation of intracellular signal transduction;GO:0050794//regulation of cellular process;GO:0010646//regulation of cell communication;GO:0046578//regulation of Ras protein signal transduction;GO:0048583//regulation of response to stimulus;GO:0065007//biological regulation;GO:0050789//regulation of biological process;GO:0032012//regulation of ARF protein signal transduction;GO:002305…			XP_022757106.1|7.9e-234|brefeldin A-inhibited guanine nucleotide-exchange protein 2-like isoform X2 [Durio zibethinus]	12	0.862603
isoform_8127	90.57	69.32	23.07	25.35	28.12	0.99	35.75	6.53	1.67	40.92	2.98	53.18	62.92	5.37	143.1	26.65	107.01	100.9	K08176//MFS transporter, PHS family, inorganic phosphate transporter	GO:0051179//localization;GO:0006820//anion transport;GO:0051234//establishment of localization;GO:0006811//ion transport;GO:0015698//inorganic anion transport;GO:0006810//transport;GO:0006817//phosphate ion transport;GO:0016020//membrane;GO:0044425//membrane part;GO:0031224//intrinsic component of membrane;GO:0016021//integral component of membrane;GO:0015114//phosphate ion transmembrane transpor…			XP_024161955.1|3.3e-269|inorganic phosphate transporter 1-4 [Rosa chinensis]	12	0.851403
isoform_8229	38.63	33.33	33.55	30.06	15.45	15.26	24.55	7.49	8.04	17.4	1.27	19.5	31.95	17.01	24.08	32.13	35.78	24.51	K21596//calmodulin-binding transcription activator;K10393//kinesin family member 2/24				XP_019074915.1|5.3e-118|PREDICTED: protein WVD2-like 5 isoform X1 [Vitis vinifera]	12	0.984336
isoform_8240	19.05	21.97	16.94	11.05	12.52	9.38	11.39	6.82	2.65	9.61	1.1	9.3	19.41	16.63	22.48	24.17	24.44	21.69					XP_021291387.1|6.3e-220|uncharacterized GPI-anchored protein At1g61900 isoform X3 [Herrania umbratica]	12	0.92181
isoform_8337	18.54	25.01	19.13	20.87	7.86	8.43	12.38	6.77	7.39	10.96	0	5.47	13.96	17.43	29.08	24.24	17.97	23.38	K22733//magnesium transporter	GO:0043227//membrane-bounded organelle;GO:0044444//cytoplasmic part;GO:0016021//integral component of membrane;GO:0044424//intracellular part;GO:0071944//cell periphery;GO:0005622//intracellular;GO:0016020//membrane;GO:0005623//cell;GO:0012505//endomembrane system;GO:0043226//organelle;GO:0031224//intrinsic component of membrane;GO:0044425//membrane part;GO:0005769//early endosome;GO:0044464//cel…			PSS18262.1|6.4e-201|Magnesium transporter like [Actinidia chinensis var. chinensis]	12	0.932329
isoform_835	65.7	33.28	91.15	66.82	28.37	23.65	26.74	8.78	0	10.65	1.65	5.08	54.89	23.82	75.49	60.84	83.08	67.24	K01681//aconitate hydratase [EC:4.2.1.3]+ko00020//Citrate cycle (TCA cycle)+ko01230//Biosynthesis of amino acids+ko01100//Metabolic pathways+ko01110//Biosynthesis of secondary metabolites+ko01210//2-Oxocarboxylic acid metabolism+ko01200//Carbon metabolism+ko00630//Glyoxylate and dicarboxylate metabolism	GO:0048037//cofactor binding;GO:0051536//iron-sulfur cluster binding;GO:0003994//aconitate hydratase activity;GO:0005488//binding;GO:0016829//lyase activity;GO:0051540//metal cluster binding;GO:0016835//carbon-oxygen lyase activity;GO:0016836//hydro-lyase activity;GO:0051539//4 iron, 4 sulfur cluster binding;GO:0003824//catalytic activity;			XP_012089852.1|0.0e+00|aconitate hydratase, cytoplasmic [Jatropha curcas]	12	0.737511
isoform_84598	30.4	34.03	24.55	22.96	9.86	15.04	14.16	4	2.88	10.18	1.15	8.28	23.67	14.88	28.56	28.61	26.27	25.69	K17085//transmembrane 9 superfamily member 1	GO:0051179//localization;GO:0072657//protein localization to membrane;GO:0051641//cellular localization;GO:0008104//protein localization;GO:0034613//cellular protein localization;GO:0033036//macromolecule localization;GO:0070727//cellular macromolecule localization;GO:0044425//membrane part;GO:0016021//integral component of membrane;GO:0031224//intrinsic component of membrane;GO:0016020//membrane;			XP_008220963.1|0.0e+00|PREDICTED: transmembrane 9 superfamily member 3 [Prunus mume]	12	0.99856
isoform_8499	48.16	37.13	44.09	53.36	33.87	29.03	43.05	14.87	10.69	17.47	8.63	26.56	34.98	29.82	44.6	40.74	36.53	40.67	K09498//T-complex protein 1 subunit zeta	GO:0006457//protein folding;GO:0009987//cellular process;GO:0005622//intracellular;GO:0005737//cytoplasm;GO:0005623//cell;GO:0044464//cell part;GO:0044424//intracellular part;GO:0005515//protein binding;GO:0008144//drug binding;GO:0036094//small molecule binding;GO:0017076//purine nucleotide binding;GO:0032553//ribonucleotide binding;GO:0030554//adenyl nucleotide binding;GO:0097367//carbohydrate …			PKI75614.1|1.1e-288|hypothetical protein CRG98_004015 [Punica granatum]	12	0.56139
isoform_8547	213.03	150.09	188.7	171.81	95.88	90.08	128.47	28.85	5	70.94	4.19	40.6	172.95	158.65	261.06	244.42	156.42	202.21	K01739//cystathionine gamma-synthase [EC:2.5.1.48]+ko00920//Sulfur metabolism+ko01230//Biosynthesis of amino acids+ko00450//Selenocompound metabolism+ko01100//Metabolic pathways+ko01110//Biosynthesis of secondary metabolites+ko00270//Cysteine and methionine metabolism	GO:0043168//anion binding;GO:0043167//ion binding;GO:0019842//vitamin binding;GO:0048037//cofactor binding;GO:0070279//vitamin B6 binding;GO:1901363//heterocyclic compound binding;GO:0008144//drug binding;GO:0030170//pyridoxal phosphate binding;GO:0003824//catalytic activity;GO:0097159//organic cyclic compound binding;GO:0005488//binding;GO:0036094//small molecule binding;GO:0050662//coenzyme bin…			PSS35134.1|2.4e-240|Cystathionine gamma-synthase [Actinidia chinensis var. chinensis]	12	0.735963
isoform_8575	28.92	27.89	21.09	13.53	13.81	12.81	21.91	2.06	3.32	8.17	0	8.78	19.23	10.21	37.25	36.28	30.6	26.36	K06067//histone deacetylase 1/2 [EC:3.5.1.98]	GO:0051171//regulation of nitrogen compound metabolic process;GO:0065007//biological regulation;GO:0031323//regulation of cellular metabolic process;GO:0006357//regulation of transcription by RNA polymerase II;GO:0035601//protein deacylation;GO:0006476//protein deacetylation;GO:0010604//positive regulation of macromolecule metabolic process;GO:1901564//organonitrogen compound metabolic process;GO…			XP_002283371.1|4.4e-282|PREDICTED: histone deacetylase 19 [Vitis vinifera]	12	0.938511
isoform_8588	290.97	50.67	77.37	0	34.09	17.04	44.53	5.01	1.38	16.74	3.22	19.5	87.36	54.23	185.32	247.48	224.76	0	K08054//calnexin+ko04145//Phagosome+ko04141//Protein processing in endoplasmic reticulum	GO:0006457//protein folding;GO:0009987//cellular process;GO:0005783//endoplasmic reticulum;GO:0012505//endomembrane system;GO:0043226//organelle;GO:0044424//intracellular part;GO:0043227//membrane-bounded organelle;GO:0005623//cell;GO:0044464//cell part;GO:0043229//intracellular organelle;GO:0005622//intracellular;GO:0044444//cytoplasmic part;GO:0044425//membrane part;GO:0016020//membrane;GO:0005…			OVA17329.1|6.7e-270|Calreticulin/calnexin [Macleaya cordata]	12	0.530041
isoform_8642	31.08	66.52	53.22	59.65	38.03	37.76	65.26	5.84	5.31	12.39	1.11	14.33	29.44	7.33	36.43	57.12	68.06	70.64	K09497//T-complex protein 1 subunit epsilon	GO:0006457//protein folding;GO:0009987//cellular process;GO:0005622//intracellular;GO:0005623//cell;GO:0044424//intracellular part;GO:0044464//cell part;GO:0005737//cytoplasm;GO:0036094//small molecule binding;GO:1901363//heterocyclic compound binding;GO:0032559//adenyl ribonucleotide binding;GO:0005524//ATP binding;GO:0030554//adenyl nucleotide binding;GO:0043167//ion binding;GO:0097159//organic…			XP_004142957.2|5.1e-291|PREDICTED: T-complex protein 1 subunit epsilon [Cucumis sativus]	12	0.575231
isoform_8684	24.16	35.53	26.75	8.34	23.21	16.65	7.94	9.6	0.8	15.33	1.11	7.43	7.44	16.14	19.28	28.27	32.95	28.55	K01285//lysosomal Pro-X carboxypeptidase [EC:3.4.16.2]	GO:0008233//peptidase activity;GO:0003824//catalytic activity;GO:0016787//hydrolase activity;GO:0017171//serine hydrolase activity;GO:0140096//catalytic activity, acting on a protein;GO:0070011//peptidase activity, acting on L-amino acid peptides;GO:0008236//serine-type peptidase activity;			XP_012079471.1|7.8e-231|lysosomal Pro-X carboxypeptidase [Jatropha curcas]	12	0.979713
isoform_8717	61.11	87.29	75.37	45.81	46.85	39.82	12.17	34.57	16.04	10.31	7.86	7.96	62.58	57.47	43.81	24.12	65.33	41.89	K00975//glucose-1-phosphate adenylyltransferase [EC:2.7.7.27]+ko00520//Amino sugar and nucleotide sugar metabolism+ko01100//Metabolic pathways+ko00500//Starch and sucrose metabolism+ko01110//Biosynthesis of secondary metabolites	GO:0006073//cellular glucan metabolic process;GO:0055114//oxidation-reduction process;GO:0006112//energy reserve metabolic process;GO:0009058//biosynthetic process;GO:0006091//generation of precursor metabolites and energy;GO:0044237//cellular metabolic process;GO:0000271//polysaccharide biosynthetic process;GO:0044260//cellular macromolecule metabolic process;GO:0015980//energy derivation by oxi…			XP_022771632.1|6.6e-270|glucose-1-phosphate adenylyltransferase small subunit, chloroplastic/amyloplastic [Durio zibethinus]	12	0.337503
isoform_8739	24.37	26.61	17.48	11.8	14.24	10.86	12.63	7.87	13.95	24.57	9.21	10.57	19.56	22.44	18.78	31.61	32.58	18.76	K17609//nucleoredoxin [EC:1.8.1.8]	GO:0045454//cell redox homeostasis;GO:0050789//regulation of biological process;GO:0065008//regulation of biological quality;GO:0019725//cellular homeostasis;GO:0009987//cellular process;GO:0050794//regulation of cellular process;GO:0065007//biological regulation;GO:0042592//homeostatic process;GO:0005623//cell;			GAV61030.1|1.2e-269|C1_3 domain-containing protein/Thioredoxin_8 domain-containing protein [Cephalotus follicularis]	12	0.668429
isoform_8777	45.06	41.46	34.49	37.78	15.77	18.52	19.03	7.81	4.11	21.18	2.61	11.7	48.14	36.76	54.29	43.51	48.67	45.01	K00800//3-phosphoshikimate 1-carboxyvinyltransferase [EC:2.5.1.19]+ko01230//Biosynthesis of amino acids+ko01100//Metabolic pathways+ko01110//Biosynthesis of secondary metabolites+ko00400//Phenylalanine, tyrosine and tryptophan biosynthesis	GO:0006082//organic acid metabolic process;GO:0009072//aromatic amino acid family metabolic process;GO:0006807//nitrogen compound metabolic process;GO:0044237//cellular metabolic process;GO:0046394//carboxylic acid biosynthetic process;GO:0044281//small molecule metabolic process;GO:1901566//organonitrogen compound biosynthetic process;GO:0016053//organic acid biosynthetic process;GO:0008152//met…			NP_001268176.1|3.7e-249|5-enolpyruvylshikimate-3-phosphate synthase [Vitis vinifera]	12	0.728876
isoform_8823	59.49	82.83	61.38	37.78	44.21	61.38	22.24	17.1	7.57	21.58	10.98	19.7	41.75	40.89	38.9	27.21	83.21	39.63	K17761//succinate-semialdehyde dehydrogenase, mitochondrial [EC:1.2.1.24]+ko00250//Alanine, aspartate and glutamate metabolism+ko01100//Metabolic pathways+ko00650//Butanoate metabolism	GO:0043436//oxoacid metabolic process;GO:0032787//monocarboxylic acid metabolic process;GO:0072329//monocarboxylic acid catabolic process;GO:0003006//developmental process involved in reproduction;GO:0006082//organic acid metabolic process;GO:0043649//dicarboxylic acid catabolic process;GO:0044238//primary metabolic process;GO:1901564//organonitrogen compound metabolic process;GO:0048316//seed de…			XP_015890074.1|1.3e-257|succinate-semialdehyde dehydrogenase, mitochondrial [Ziziphus jujuba]	12	0.491701
isoform_8870	154.64	100.86	103.04	90.92	40.5	46.14	66.08	21.84	17.89	12.5	0.07	20.98	67.92	80.36	70.26	78.45	118.71	118.18	K17732//mitochondrial-processing peptidase subunit beta [EC:3.4.24.64]	GO:0043167//ion binding;GO:0004175//endopeptidase activity;GO:0140096//catalytic activity, acting on a protein;GO:0004222//metalloendopeptidase activity;GO:0008237//metallopeptidase activity;GO:0016787//hydrolase activity;GO:0003824//catalytic activity;GO:0005488//binding;GO:0070011//peptidase activity, acting on L-amino acid peptides;GO:0043169//cation binding;GO:0046872//metal ion binding;GO:00…			OWM65721.1|2.4e-269|hypothetical protein CDL15_Pgr015145 [Punica granatum]	12	0.988897
isoform_8897	23.63	33.56	24.34	23.06	11.13	15.16	7.24	11.13	4.65	5.53	1.54	5.95	13.39	12.76	16.41	23.7	36.47	23.14	K09597//signal peptide peptidase-like 2B [EC:3.4.23.-]	GO:0044238//primary metabolic process;GO:0071704//organic substance metabolic process;GO:0043170//macromolecule metabolic process;GO:0006807//nitrogen compound metabolic process;GO:0033619//membrane protein proteolysis;GO:0006508//proteolysis;GO:1901564//organonitrogen compound metabolic process;GO:0019538//protein metabolic process;GO:0008152//metabolic process;GO:0031224//intrinsic component of…			XP_002274996.2|3.1e-240|PREDICTED: signal peptide peptidase-like 2 isoform X2 [Vitis vinifera]	12	0.997336
isoform_8907	44.49	60.39	18.95	38.65	17.81	26.81	18.07	13.52	2.74	8.3	0.51	13.11	41.24	33.82	22.1	20.49	48.77	43.59	K00873//pyruvate kinase [EC:2.7.1.40]+ko00010//Glycolysis / Gluconeogenesis+ko00230//Purine metabolism+ko01230//Biosynthesis of amino acids+ko01100//Metabolic pathways+ko01110//Biosynthesis of secondary metabolites+ko00620//Pyruvate metabolism+ko01200//Carbon metabolism	GO:0016773//phosphotransferase activity, alcohol group as acceptor;GO:0005488//binding;GO:0043169//cation binding;GO:0043167//ion binding;GO:0046872//metal ion binding;GO:0031420//alkali metal ion binding;GO:0016301//kinase activity;GO:0016740//transferase activity;GO:0004743//pyruvate kinase activity;GO:0016772//transferase activity, transferring phosphorus-containing groups;GO:0000287//magnesiu…			XP_017235087.1|9.0e-280|PREDICTED: pyruvate kinase 1, cytosolic-like [Daucus carota subsp. sativus]	12	0.669692
isoform_8917	32.15	50.97	36.2	44.51	28.11	28.11	25.82	20.63	10.95	29.29	7.7	20.11	29.98	33.06	38.51	33.42	32.77	35.71	K06067//histone deacetylase 1/2 [EC:3.5.1.98]	GO:0016043//cellular component organization;GO:0070933//histone H4 deacetylation;GO:0016570//histone modification;GO:0071840//cellular component organization or biogenesis;GO:1902680//positive regulation of RNA biosynthetic process;GO:0010468//regulation of gene expression;GO:0050789//regulation of biological process;GO:0070932//histone H3 deacetylation;GO:1903508//positive regulation of nucleic …			XP_002283371.1|4.3e-282|PREDICTED: histone deacetylase 19 [Vitis vinifera]	12	0.847434
isoform_89346	48.66	45.01	33.99	40.99	25.6	30.42	28.88	8.8	4.12	20.35	3.29	19.94	25.16	28.28	47.13	39.89	40.88	37.96	K12392//AP-1 complex subunit beta-1	GO:0006810//transport;GO:0042886//amide transport;GO:0051179//localization;GO:0051649//establishment of localization in cell;GO:0051641//cellular localization;GO:0071702//organic substance transport;GO:0006886//intracellular protein transport;GO:0034613//cellular protein localization;GO:0016192//vesicle-mediated transport;GO:0046907//intracellular transport;GO:0051234//establishment of localizati…			XP_021651814.1|0.0e+00|beta-adaptin-like protein B isoform X2 [Hevea brasiliensis]	12	0.995092
isoform_8952	21.03	40.82	27.45	24.71	21.88	13.26	4.46	5.5	6.32	14.1	1.21	12.58	11.81	9.12	35.12	26.33	43.65	27.45	K20535//mitogen-activated protein kinase 1/2 [EC:2.7.11.24]+ko04016//MAPK signaling pathway - plant	GO:0004707//MAP kinase activity;GO:0016772//transferase activity, transferring phosphorus-containing groups;GO:0004672//protein kinase activity;GO:0036094//small molecule binding;GO:0043168//anion binding;GO:0035639//purine ribonucleoside triphosphate binding;GO:0032559//adenyl ribonucleotide binding;GO:0097159//organic cyclic compound binding;GO:0016740//transferase activity;GO:0043167//ion bind…			OMO75207.1|1.0e-198|hypothetical protein COLO4_26248 [Corchorus olitorius]	12	0.982879
isoform_8957	29.08	31.06	22.87	19.74	12.75	25.19	15.5	10.92	10.85	20.61	8.69	15.31	27.41	25.23	29.56	36.68	27.58	29.29	K22503//aspartyl-tRNA synthetase [EC:6.1.1.12]+ko00970//Aminoacyl-tRNA biosynthesis	GO:0009059//macromolecule biosynthetic process;GO:0043436//oxoacid metabolic process;GO:0044249//cellular biosynthetic process;GO:0006418//tRNA aminoacylation for protein translation;GO:0043603//cellular amide metabolic process;GO:0019752//carboxylic acid metabolic process;GO:0043604//amide biosynthetic process;GO:0009058//biosynthetic process;GO:0043039//tRNA aminoacylation;GO:1901564//organonit…			OUZ99461.1|4.8e-257|Aspartyl/Asparaginyl-tRNA synthetase [Macleaya cordata]	12	0.892501
isoform_8961	15.14	35.73	15.78	17.61	8.43	7.08	31.49	2.17	0.95	5.44	0.81	12.72	11.64	7.41	43.54	23	40.33	9.2	K13783//MFS transporter, OPA family, solute carrier family 37 (glycerol-3-phosphate transporter), member 1/2	GO:0031224//intrinsic component of membrane;GO:0044425//membrane part;GO:0016020//membrane;GO:0016021//integral component of membrane;GO:0005215//transporter activity;GO:0022857//transmembrane transporter activity;			XP_020413115.1|8.2e-233|putative glycerol-3-phosphate transporter 1 [Prunus persica]	12	0.752452
isoform_90045	22.31	33.04	21.92	24.73	32.47	12.6	60.17	4.92	0.8	4.6	0.32	14.28	13.03	17.66	47.77	33.47	53.49	25.73	K19613//leucine-rich repeat protein SHOC2;K13415//protein brassinosteroid insensitive 1 [EC:2.7.10.1 2.7.11.1]+ko04075//Plant hormone signal transduction	GO:0000166//nucleotide binding;GO:0043531//ADP binding;GO:0032555//purine ribonucleotide binding;GO:0032559//adenyl ribonucleotide binding;GO:0017076//purine nucleotide binding;GO:0043167//ion binding;GO:0030554//adenyl nucleotide binding;GO:0036094//small molecule binding;GO:0097367//carbohydrate derivative binding;GO:0032553//ribonucleotide binding;GO:0097159//organic cyclic compound binding;GO…			XP_002268207.2|3.9e-239|PREDICTED: probable disease resistance protein At5g66900 [Vitis vinifera]	12	0.389011
isoform_9046	60.77	43.2	64.01	9.84	54.63	39.07	47.57	10.53	17.8	45.22	4.82	31.34	52.2	38.6	84.79	47.28	72.04	43.2	K11826//AP-2 complex subunit mu-1+ko04144//Endocytosis	GO:0051649//establishment of localization in cell;GO:0070727//cellular macromolecule localization;GO:0008104//protein localization;GO:0071702//organic substance transport;GO:0033036//macromolecule localization;GO:0046907//intracellular transport;GO:0045184//establishment of protein localization;GO:0006886//intracellular protein transport;GO:0051641//cellular localization;GO:0006810//transport;GO:…			XP_023873338.1|4.3e-250|AP-2 complex subunit mu [Quercus suber]	12	0.531198
isoform_9049	73.55	42.5	47.21	56.52	46.36	43.84	43.57	19.87	11.19	25.96	6.96	30.92	49.23	42.78	48.4	57.45	49.74	41.53	K15029//translation initiation factor 3 subunit L	GO:0002181//cytoplasmic translation;GO:0009059//macromolecule biosynthetic process;GO:0071704//organic substance metabolic process;GO:0044260//cellular macromolecule metabolic process;GO:1901576//organic substance biosynthetic process;GO:0006807//nitrogen compound metabolic process;GO:1901564//organonitrogen compound metabolic process;GO:0034622//cellular protein-containing complex assembly;GO:00…			XP_021667090.1|3.7e-286|eukaryotic translation initiation factor 3 subunit L-like [Hevea brasiliensis]	12	0.523601
isoform_9064	27.74	36.15	28.24	25.8	13.19	12.97	19.15	3.69	5.06	12.71	1.34	7.1	19.75	14	34.52	25.27	31.76	28.94	K12393//AP-1 complex subunit mu	GO:0071702//organic substance transport;GO:0016192//vesicle-mediated transport;GO:0042886//amide transport;GO:0051234//establishment of localization;GO:0033036//macromolecule localization;GO:0006886//intracellular protein transport;GO:0006810//transport;GO:0051641//cellular localization;GO:0034613//cellular protein localization;GO:0070727//cellular macromolecule localization;GO:0015031//protein t…			OVA19886.1|1.4e-237|Clathrin adaptor [Macleaya cordata]	12	0.999348
isoform_9085	69.72	29.79	45.48	30.48	36.61	13.37	8.32	11.55	8.96	15.65	6.34	12.56	30.3	17.1	29.73	35.72	43	21.04	K10752//histone-binding protein RBBP4	GO:0043231//intracellular membrane-bounded organelle;GO:0005622//intracellular;GO:0044424//intracellular part;GO:0044464//cell part;GO:0043227//membrane-bounded organelle;GO:0005623//cell;GO:0043229//intracellular organelle;GO:0043226//organelle;GO:0005634//nucleus;			XP_018843375.1|4.0e-248|PREDICTED: WD-40 repeat-containing protein MSI4-like [Juglans regia]	12	0.706442
isoform_91235	107.16	57.27	68.54	65.61	37.69	41.35	37.79	23.53	9.31	13.82	4.16	10.48	70.6	44.06	81.68	68.28	65.75	69.81	K04077//chaperonin GroEL+ko03018//RNA degradation	GO:0042026//protein refolding;GO:0006996//organelle organization;GO:0009987//cellular process;GO:0007005//mitochondrion organization;GO:0016043//cellular component organization;GO:0006457//protein folding;GO:0071840//cellular component organization or biogenesis;GO:0006458//'de novo' protein folding;GO:0044444//cytoplasmic part;GO:0044424//intracellular part;GO:0044464//cell part;GO:0005622//intr…			CBI17177.3|4.5e-234|unnamed protein product, partial [Vitis vinifera]	12	0.984114
isoform_91238	44.36	35.92	28.02	20.03	41.29	39.15	15.22	15.51	0.47	10.21	1.73	12.17	12.92	18.78	45.15	52.73	61.67	39.61	K14506//jasmonic acid-amino synthetase [EC:6.3.2.52]+ko04075//Plant hormone signal transduction	GO:0009607//response to biotic stimulus;GO:0048583//regulation of response to stimulus;GO:0042445//hormone metabolic process;GO:0002252//immune effector process;GO:0051716//cellular response to stimulus;GO:0009755//hormone-mediated signaling pathway;GO:0009694//jasmonic acid metabolic process;GO:1901700//response to oxygen-containing compound;GO:0098542//defense response to other organism;GO:0009…			CBI40482.3|4.1e-203|unnamed protein product, partial [Vitis vinifera]	12	0.620251
isoform_9188	31.32	37.57	35.44	23.58	11.45	14.53	21.16	9.23	9.9	19.57	9.73	14.2	37.85	15.57	32.99	24.26	22.61	22.22	K12741//heterogeneous nuclear ribonucleoprotein A1/A3+ko03040//Spliceosome	GO:1901363//heterocyclic compound binding;GO:0003676//nucleic acid binding;GO:0097159//organic cyclic compound binding;GO:0005488//binding;GO:0003723//RNA binding;			XP_015873339.1|2.6e-130|UBP1-associated protein 2A-like [Ziziphus jujuba]	12	0.63818
isoform_9201	234.91	110.17	142.86	71.91	108.15	85.05	126.41	107.56	20.51	60.12	25.33	70.33	173.38	106.44	146.05	194.18	198.39	151.34	K03231//elongation factor 1-alpha+ko03013//RNA transport	GO:0006414//translational elongation;GO:0043603//cellular amide metabolic process;GO:0044249//cellular biosynthetic process;GO:0043604//amide biosynthetic process;GO:1901576//organic substance biosynthetic process;GO:1901566//organonitrogen compound biosynthetic process;GO:0009058//biosynthetic process;GO:0044271//cellular nitrogen compound biosynthetic process;GO:0006412//translation;GO:0019538/…			AAF79822.1|1.0e-256|T6D22.2 [Arabidopsis thaliana]	12	0.86
isoform_9335	26.86	40.8	25.27	25.38	19.71	34.25	20.31	8.96	5.02	13.09	5.92	15	7.49	30.02	37.41	50.42	32.79	35.35	K16054//methylthioribulose 1-phosphate dehydratase / enolase-phosphatase E1 [EC:4.2.1.109 3.1.3.77]+ko01100//Metabolic pathways+ko00270//Cysteine and methionine metabolism	GO:0000097//sulfur amino acid biosynthetic process;GO:0019752//carboxylic acid metabolic process;GO:0043436//oxoacid metabolic process;GO:1901135//carbohydrate derivative metabolic process;GO:0071265//L-methionine biosynthetic process;GO:0008652//cellular amino acid biosynthetic process;GO:1901657//glycosyl compound metabolic process;GO:0006555//methionine metabolic process;GO:0009066//aspartate …			XP_002285049.1|8.4e-259|PREDICTED: probable bifunctional methylthioribulose-1-phosphate dehydratase/enolase-phosphatase E1 1 [Vitis vinifera]	12	0.811867
isoform_9342	55.19	47.98	42.55	53.75	26.64	40.87	34.4	16.3	17.15	19.49	2.05	16.64	32.51	34.82	49.63	53.83	54.51	38.89	K02144//V-type H+-transporting ATPase subunit H+ko04145//Phagosome+ko01100//Metabolic pathways+ko00190//Oxidative phosphorylation	GO:0006811//ion transport;GO:0006810//transport;GO:1902600//proton transmembrane transport;GO:0015991//ATP hydrolysis coupled proton transport;GO:0015672//monovalent inorganic cation transport;GO:0098660//inorganic ion transmembrane transport;GO:0034220//ion transmembrane transport;GO:0098655//cation transmembrane transport;GO:0051179//localization;GO:0098662//inorganic cation transmembrane trans…			XP_017977631.1|1.7e-233|PREDICTED: V-type proton ATPase subunit H [Theobroma cacao]	12	0.960184
isoform_9454	64.84	71.83	69.3	57.69	46.87	41.62	16.81	16.71	0	10.13	0	15.78	25.32	31.49	45.04	58.2	68.25	51.96	K19600//tubby-related protein 1	GO:0033365//protein localization to organelle;GO:0051641//cellular localization;GO:0061512//protein localization to cilium;GO:0033036//macromolecule localization;GO:0034613//cellular protein localization;GO:0051179//localization;GO:0070727//cellular macromolecule localization;GO:0008104//protein localization;GO:0005623//cell;GO:0043226//organelle;GO:0042995//cell projection;GO:0044464//cell part;…	TUB		XP_002265804.1|2.4e-189|PREDICTED: tubby-like F-box protein 5 [Vitis vinifera]	12	0.894385
isoform_9509	138.91	36.21	28.23	34.47	42.44	17.57	20.43	8.78	5.83	8.01	2.09	12.13	41.86	25.2	38.34	57.67	117.72	39.94	K09580//protein disulfide-isomerase A1 [EC:5.3.4.1]+ko04141//Protein processing in endoplasmic reticulum	GO:0065007//biological regulation;GO:0006950//response to stress;GO:0045454//cell redox homeostasis;GO:0006457//protein folding;GO:0042592//homeostatic process;GO:0019725//cellular homeostasis;GO:0065008//regulation of biological quality;GO:0050794//regulation of cellular process;GO:0050789//regulation of biological process;GO:0033554//cellular response to stress;GO:0009987//cellular process;GO:0…			XP_002285864.1|2.0e-228|PREDICTED: protein disulfide-isomerase [Vitis vinifera]	12	0.982887
isoform_95387	46.35	43.66	40.79	38.84	27.36	29.58	13.13	17.77	7.93	18.92	4.02	13.77	21.43	23.16	17.88	34.7	45.13	39.5	K01810//glucose-6-phosphate isomerase [EC:5.3.1.9]+ko00010//Glycolysis / Gluconeogenesis+ko00030//Pentose phosphate pathway+ko00520//Amino sugar and nucleotide sugar metabolism+ko01100//Metabolic pathways+ko00500//Starch and sucrose metabolism+ko01110//Biosynthesis of secondary metabolites+ko01200//Carbon metabolism	GO:0009817//defense response to fungus, incompatible interaction;GO:0016051//carbohydrate biosynthetic process;GO:0019319//hexose biosynthetic process;GO:0008152//metabolic process;GO:0009161//ribonucleoside monophosphate metabolic process;GO:0009058//biosynthetic process;GO:0051704//multi-organism process;GO:0006757//ATP generation from ADP;GO:0009132//nucleoside diphosphate metabolic process;GO…			XP_012466479.1|1.9e-277|PREDICTED: glucose-6-phosphate isomerase, cytosolic isoform X2 [Gossypium raimondii]	12	0.863783
isoform_9540	28.55	28.64	19.25	16.79	12.78	2.92	16.07	1.83	2.4	0.1	3.09	12.16	20.85	18.78	21.16	26.29	32.12	28.72		GO:0016021//integral component of membrane;GO:0005623//cell;GO:0005737//cytoplasm;GO:0098805//whole membrane;GO:0044434//chloroplast part;GO:0005886//plasma membrane;GO:0005774//vacuolar membrane;GO:0009941//chloroplast envelope;GO:0009536//plastid;GO:0009507//chloroplast;GO:0031090//organelle membrane;GO:0043227//membrane-bounded organelle;GO:0044446//intracellular organelle part;GO:0044437//vac…			XP_015879828.1|4.3e-215|probable mitochondrial saccharopine dehydrogenase-like oxidoreductase At5g39410 [Ziziphus jujuba]	12	0.992032
isoform_9544	56.01	91.56	57.94	38.82	61.02	50.86	34.38	27.56	9.09	18.4	0.93	23.91	19.51	18.64	38.24	88.14	57.2	45.54	K00128//aldehyde dehydrogenase (NAD+) [EC:1.2.1.3]+ko00410//beta-Alanine metabolism+ko00310//Lysine degradation+ko00010//Glycolysis / Gluconeogenesis+ko00903//Limonene and pinene degradation+ko00380//Tryptophan metabolism+ko00330//Arginine and proline metabolism+ko00280//Valine, leucine and isoleucine degradation+ko01100//Metabolic pathways+ko00053//Ascorbate and aldarate metabolism+ko00340//Hist…	GO:0008152//metabolic process;GO:0071704//organic substance metabolic process;GO:0009987//cellular process;GO:0006081//cellular aldehyde metabolic process;GO:0044237//cellular metabolic process;GO:0016021//integral component of membrane;GO:0031224//intrinsic component of membrane;GO:0044425//membrane part;GO:0016020//membrane;GO:0016903//oxidoreductase activity, acting on the aldehyde or oxo grou…			XP_021806572.1|3.3e-223|aldehyde dehydrogenase family 3 member H1 isoform X1 [Prunus avium]	12	0.653398
isoform_9613	48.47	59.5	61.53	52.96	39.09	40.68	31.59	18.4	12.24	24.29	4.08	27.52	44.13	43.76	76.52	72.3	74.86	71.35	K00140//malonate-semialdehyde dehydrogenase (acetylating) / methylmalonate-semialdehyde dehydrogenase [EC:1.2.1.18 1.2.1.27]+ko00410//beta-Alanine metabolism+ko00280//Valine, leucine and isoleucine degradation+ko00640//Propanoate metabolism+ko01100//Metabolic pathways+ko01200//Carbon metabolism+ko00562//Inositol phosphate metabolism	GO:0006807//nitrogen compound metabolic process;GO:0006082//organic acid metabolic process;GO:1901605//alpha-amino acid metabolic process;GO:0006206//pyrimidine nucleobase metabolic process;GO:0044282//small molecule catabolic process;GO:0044238//primary metabolic process;GO:0072529//pyrimidine-containing compound catabolic process;GO:0044281//small molecule metabolic process;GO:0009056//cataboli…			XP_002266390.1|2.9e-272|PREDICTED: methylmalonate-semialdehyde dehydrogenase [acylating], mitochondrial [Vitis vinifera]	12	0.905829
isoform_9618	66.76	160.79	41.81	52.72	34.78	30.46	31.08	28.38	2.93	11.27	6.35	10.94	16.37	24.36	110.09	74.49	73.19	34.11	K20771//carlactone C-19 oxidase [EC:1.14.-.-]	GO:0016020//membrane;GO:0044425//membrane part;GO:0016021//integral component of membrane;GO:0031224//intrinsic component of membrane;GO:0043167//ion binding;GO:0046906//tetrapyrrole binding;GO:0016491//oxidoreductase activity;GO:1901363//heterocyclic compound binding;GO:0043169//cation binding;GO:0097159//organic cyclic compound binding;GO:0048037//cofactor binding;GO:0016705//oxidoreductase act…			PSR91738.1|4.4e-252|Cytochrome P450 711A1 like [Actinidia chinensis var. chinensis]	12	0.566983
isoform_9625	156.22	277.54	12.77	48.47	0.52	24.84	31.58	21.75	3.39	19.88	0.67	8.73	87.81	30.36	81.02	195.85	240.59	65.94	K01365//cathepsin L [EC:3.4.22.15]+ko04145//Phagosome;K16290//xylem cysteine proteinase [EC:3.4.22.-]	GO:0016787//hydrolase activity;GO:0008234//cysteine-type peptidase activity;GO:0140096//catalytic activity, acting on a protein;GO:0070011//peptidase activity, acting on L-amino acid peptides;GO:0003824//catalytic activity;GO:0008233//peptidase activity;			XP_017978965.1|2.5e-231|PREDICTED: low-temperature-induced cysteine proteinase [Theobroma cacao]	12	0.87041
isoform_96512	123.96	87.58	33.05	46.28	18.16	13.07	20.79	6.57	8.17	14.58	1.74	10.41	45.41	45.71	82.33	71.46	63.34	49.25	K00012//UDPglucose 6-dehydrogenase [EC:1.1.1.22]+ko00520//Amino sugar and nucleotide sugar metabolism+ko00040//Pentose and glucuronate interconversions+ko01100//Metabolic pathways+ko00053//Ascorbate and aldarate metabolism	GO:0006807//nitrogen compound metabolic process;GO:1901566//organonitrogen compound biosynthetic process;GO:1901135//carbohydrate derivative metabolic process;GO:0071704//organic substance metabolic process;GO:1901564//organonitrogen compound metabolic process;GO:0006022//aminoglycan metabolic process;GO:0009059//macromolecule biosynthetic process;GO:1901137//carbohydrate derivative biosynthetic …			XP_018831898.1|2.4e-268|PREDICTED: UDP-glucose 6-dehydrogenase 3 [Juglans regia]	12	0.734895
isoform_9685	73.95	41.33	38.79	38.23	20.12	29.08	31.55	11.25	11.29	18.91	9.83	15.27	41.61	28.18	43.39	38	35.41	35.41	K01586//diaminopimelate decarboxylase [EC:4.1.1.20]+ko00300//Lysine biosynthesis+ko01230//Biosynthesis of amino acids+ko01100//Metabolic pathways+ko01110//Biosynthesis of secondary metabolites	GO:0009067//aspartate family amino acid biosynthetic process;GO:0008652//cellular amino acid biosynthetic process;GO:0044281//small molecule metabolic process;GO:0046451//diaminopimelate metabolic process;GO:0016053//organic acid biosynthetic process;GO:1901576//organic substance biosynthetic process;GO:1901564//organonitrogen compound metabolic process;GO:0006520//cellular amino acid metabolic p…			XP_022726805.1|4.8e-190|diaminopimelate decarboxylase 1, chloroplastic-like [Durio zibethinus]	12	0.62279
isoform_96928	83.85	81.55	61.26	56.35	42.57	35.5	65.89	25.96	7.99	33.2	3.96	26.52	83.24	60.59	79.8	75.87	74.43	74.56	K03028//26S proteasome regulatory subunit N1+ko03050//Proteasome	GO:0009056//catabolic process;GO:0051246//regulation of protein metabolic process;GO:0050789//regulation of biological process;GO:1901575//organic substance catabolic process;GO:0060255//regulation of macromolecule metabolic process;GO:0071704//organic substance metabolic process;GO:0019222//regulation of metabolic process;GO:0080090//regulation of primary metabolic process;GO:1901564//organonitr…			XP_017242118.1|5.6e-298|PREDICTED: 26S proteasome non-ATPase regulatory subunit 2 homolog A [Daucus carota subsp. sativus]	12	0.818581
isoform_9699	28.81	43.16	23.48	16.15	21.86	11.57	12.15	9.33	5.97	15.72	2.38	18.47	15.28	23.23	30.55	35.08	35.71	29.74	K14272//glutamate--glyoxylate aminotransferase [EC:2.6.1.4 2.6.1.2 2.6.1.44]+ko00250//Alanine, aspartate and glutamate metabolism+ko00220//Arginine biosynthesis+ko01230//Biosynthesis of amino acids+ko01100//Metabolic pathways+ko01110//Biosynthesis of secondary metabolites+ko00710//Carbon fixation in photosynthetic organisms+ko01210//2-Oxocarboxylic acid metabolism+ko00260//Glycine, serine and thr…	GO:0009058//biosynthetic process;GO:0008152//metabolic process;GO:0016740//transferase activity;GO:0005488//binding;GO:0043168//anion binding;GO:0016769//transferase activity, transferring nitrogenous groups;GO:0008144//drug binding;GO:0050662//coenzyme binding;GO:0043167//ion binding;GO:0048037//cofactor binding;GO:0008483//transaminase activity;GO:0097159//organic cyclic compound binding;GO:190…			NP_001268094.1|4.5e-260|uncharacterized protein LOC100261274 [Vitis vinifera]	12	0.998512
isoform_98175	56.86	35.1	37.4	35.17	34.2	26.28	33.93	8.7	1.69	10.48	4.64	12.51	30.03	26.38	39.63	40.95	39.64	48.51	K09494//T-complex protein 1 subunit beta	GO:0009987//cellular process;GO:0006457//protein folding;GO:0005737//cytoplasm;GO:0044424//intracellular part;GO:0044464//cell part;GO:0005623//cell;GO:0005622//intracellular;GO:0032553//ribonucleotide binding;GO:0036094//small molecule binding;GO:0005515//protein binding;GO:1901363//heterocyclic compound binding;GO:0005488//binding;GO:1901265//nucleoside phosphate binding;GO:0035639//purine ribo…			XP_010266948.1|1.6e-276|PREDICTED: T-complex protein 1 subunit beta [Nelumbo nucifera]	12	0.979095
isoform_9862	17.67	34.6	22.76	19.33	11.53	12.91	11.31	3.66	3.42	9.92	1.29	6.45	21.41	17.85	21.39	22.65	27.56	24.37	K08832//serine/threonine-protein kinase SRPK3 [EC:2.7.11.1]	GO:0016043//cellular component organization;GO:0035556//intracellular signal transduction;GO:0034641//cellular nitrogen compound metabolic process;GO:1901360//organic cyclic compound metabolic process;GO:0050794//regulation of cellular process;GO:0050896//response to stimulus;GO:0006807//nitrogen compound metabolic process;GO:0046483//heterocycle metabolic process;GO:0031323//regulation of cellul…			XP_015889589.1|7.5e-220|SRSF protein kinase 1-like [Ziziphus jujuba]	12	0.994231
isoform_98786	122.95	88.38	87.64	70.94	20.02	32.11	14.6	11.16	10.33	29.06	5.39	10.39	72.72	60.37	51.5	64.2	73.02	53.29	K00297//methylenetetrahydrofolate reductase (NADPH) [EC:1.5.1.20]+ko00670//One carbon pool by folate+ko01100//Metabolic pathways+ko01200//Carbon metabolism	GO:0042558//pteridine-containing compound metabolic process;GO:0044238//primary metabolic process;GO:0046483//heterocycle metabolic process;GO:0035999//tetrahydrofolate interconversion;GO:0009066//aspartate family amino acid metabolic process;GO:0071704//organic substance metabolic process;GO:0044281//small molecule metabolic process;GO:1901360//organic cyclic compound metabolic process;GO:190160…			OVA17138.1|4.3e-240|Methylenetetrahydrofolate reductase [Macleaya cordata]	12	0.59696
isoform_9879	73.68	135	60.75	50.86	26.48	32.59	17.59	30.19	17.79	19.03	3.38	15.27	69.55	50.43	75.66	93.93	100.06	69.54	K16871//4-aminobutyrate---pyruvate transaminase [EC:2.6.1.96]+ko00250//Alanine, aspartate and glutamate metabolism+ko01100//Metabolic pathways+ko00650//Butanoate metabolism	GO:0050662//coenzyme binding;GO:0005488//binding;GO:0036094//small molecule binding;GO:0003824//catalytic activity;GO:0070279//vitamin B6 binding;GO:0097159//organic cyclic compound binding;GO:0043168//anion binding;GO:0016769//transferase activity, transferring nitrogenous groups;GO:0016740//transferase activity;GO:1901363//heterocyclic compound binding;GO:0043167//ion binding;GO:0048037//cofact…			XP_023870495.1|9.7e-265|gamma aminobutyrate transaminase 3, chloroplastic [Quercus suber]	12	0.998796
isoform_9893	1183	814.84	710.52	894.3	547.74	619.52	634.24	320.91	247.47	822.84	253.51	484.07	672.34	715.87	918.39	849.1	732.2	577.68	K10355//actin, other eukaryote	GO:0035639//purine ribonucleoside triphosphate binding;GO:0030554//adenyl nucleotide binding;GO:0097367//carbohydrate derivative binding;GO:0043168//anion binding;GO:0017076//purine nucleotide binding;GO:0005524//ATP binding;GO:0043167//ion binding;GO:1901363//heterocyclic compound binding;GO:0036094//small molecule binding;GO:1901265//nucleoside phosphate binding;GO:0005488//binding;GO:0032555//…			KVH87867.1|1.6e-216|Actin/actin-like conserved site-containing protein [Cynara cardunculus var. scolymus]	12	0.602075
isoform_98959	44.46	48.86	33.99	27.54	22.93	29.2	15.24	12.61	6.88	20.17	9.02	19.05	25.14	27.42	33.32	38.27	38.4	35.88	K09597//signal peptide peptidase-like 2B [EC:3.4.23.-]	GO:0071704//organic substance metabolic process;GO:0043170//macromolecule metabolic process;GO:0008152//metabolic process;GO:1901564//organonitrogen compound metabolic process;GO:0044238//primary metabolic process;GO:0006807//nitrogen compound metabolic process;GO:0019538//protein metabolic process;GO:0033619//membrane protein proteolysis;GO:0006508//proteolysis;GO:0031410//cytoplasmic vesicle;GO…			XP_023874905.1|3.0e-212|signal peptide peptidase-like 3 [Quercus suber]	12	0.989014
isoform_99055	17.16	19.71	20.13	18.36	11.01	9.02	9.44	4.04	9.3	11.3	0.96	9.77	17.71	15.99	22.77	21.05	20.29	26.96	K02218//casein kinase 1 [EC:2.7.11.1]	GO:0030554//adenyl nucleotide binding;GO:0036094//small molecule binding;GO:0043168//anion binding;GO:0016301//kinase activity;GO:0035639//purine ribonucleoside triphosphate binding;GO:0005524//ATP binding;GO:0032553//ribonucleotide binding;GO:0000166//nucleotide binding;GO:0032555//purine ribonucleotide binding;GO:0032559//adenyl ribonucleotide binding;GO:0140096//catalytic activity, acting on a…			XP_025013517.1|6.7e-222|casein kinase 1-like protein 2 isoform X1 [Ricinus communis]	12	0.87771
isoform_99264	25.58	31.16	26.15	30.23	16.12	20.98	21.44	8.54	7.1	10.74	5.25	13.33	18.79	16.9	30.19	30.73	17.73	22.64	K00763//nicotinate phosphoribosyltransferase [EC:6.3.4.21]+ko01100//Metabolic pathways+ko00760//Nicotinate and nicotinamide metabolism	GO:1901566//organonitrogen compound biosynthetic process;GO:0044249//cellular biosynthetic process;GO:0009108//coenzyme biosynthetic process;GO:0071704//organic substance metabolic process;GO:0019674//NAD metabolic process;GO:0006753//nucleoside phosphate metabolic process;GO:0009435//NAD biosynthetic process;GO:0019365//pyridine nucleotide salvage;GO:0072524//pyridine-containing compound metabol…			XP_002282786.1|5.1e-294|PREDICTED: nicotinate phosphoribosyltransferase 2 isoform X2 [Vitis vinifera]	12	0.740612
isoform_9938	47.39	70.35	25.63	41.51	28.43	17.51	125.89	6.72	5.36	27.82	4.13	35.13	35.73	32.1	52.35	49.85	61.4	44.86	K04733//interleukin-1 receptor-associated kinase 4 [EC:2.7.11.1]	GO:0016020//membrane;GO:0016021//integral component of membrane;GO:0044425//membrane part;GO:0031224//intrinsic component of membrane;GO:0003824//catalytic activity;GO:0016301//kinase activity;GO:0016772//transferase activity, transferring phosphorus-containing groups;GO:0016740//transferase activity;			XP_002278060.1|3.7e-179|PREDICTED: probable receptor-like protein kinase At5g24010 [Vitis vinifera]	12	0.344471
isoform_99386	44.07	33.4	31.67	2.47	20.84	28.47	5.21	8.61	17.33	8.64	0	28.25	10.1	19.86	41.53	46.89	19.28	34.37	K00036//glucose-6-phosphate 1-dehydrogenase [EC:1.1.1.49 1.1.1.363]+ko00030//Pentose phosphate pathway+ko01100//Metabolic pathways+ko01110//Biosynthesis of secondary metabolites+ko01200//Carbon metabolism+ko00480//Glutathione metabolism	GO:0044281//small molecule metabolic process;GO:0019682//glyceraldehyde-3-phosphate metabolic process;GO:0006006//glucose metabolic process;GO:0072524//pyridine-containing compound metabolic process;GO:0006796//phosphate-containing compound metabolic process;GO:1901564//organonitrogen compound metabolic process;GO:0006139//nucleobase-containing compound metabolic process;GO:0051156//glucose 6-pho…			AJI44059.1|1.8e-299|glucose-6-phosphate 1-dehydrogenase [Paeonia suffruticosa]	12	0.524016
isoform_99668	69.28	103.78	68.99	77.23	61.78	58.94	45.45	32.8	16.52	47.01	10.66	50.78	57.34	56.3	116.84	116.05	107.11	90.16	K00131//glyceraldehyde-3-phosphate dehydrogenase (NADP+) [EC:1.2.1.9]+ko00010//Glycolysis / Gluconeogenesis+ko00030//Pentose phosphate pathway+ko01100//Metabolic pathways+ko01200//Carbon metabolism	GO:0004029//aldehyde dehydrogenase (NAD) activity;GO:0016620//oxidoreductase activity, acting on the aldehyde or oxo group of donors, NAD or NADP as acceptor;GO:0016903//oxidoreductase activity, acting on the aldehyde or oxo group of donors;GO:0003824//catalytic activity;GO:0016491//oxidoreductase activity;			XP_002279374.1|1.3e-142|PREDICTED: NADP-dependent glyceraldehyde-3-phosphate dehydrogenase [Vitis vinifera]	12	0.922395
isoform_9972	63.77	67.61	66.28	60.09	58.09	72.22	47.07	39.01	16.19	83.11	20.09	49.43	48.38	45.31	81.85	76.21	73.39	63.47	K14213//Xaa-Pro dipeptidase [EC:3.4.13.9]	GO:0043170//macromolecule metabolic process;GO:0043412//macromolecule modification;GO:0019538//protein metabolic process;GO:1901564//organonitrogen compound metabolic process;GO:0009987//cellular process;GO:0006464//cellular protein modification process;GO:0008152//metabolic process;GO:0006479//protein methylation;GO:0044267//cellular protein metabolic process;GO:0044260//cellular macromolecule m…			KHG04414.1|4.9e-248|Protein arginine N-methyltransferase 1.1 [Gossypium arboreum]	12	0.467954
isoform_9984	181.36	52.39	68.8	50.63	29.32	47.42	62.89	21.88	10.33	29.02	13	37.23	80.99	44.87	107.33	118.52	90.66	91.16	K03231//elongation factor 1-alpha+ko03013//RNA transport	GO:0006412//translation;GO:0009987//cellular process;GO:0034641//cellular nitrogen compound metabolic process;GO:0044271//cellular nitrogen compound biosynthetic process;GO:0044238//primary metabolic process;GO:0043170//macromolecule metabolic process;GO:0006807//nitrogen compound metabolic process;GO:0043604//amide biosynthetic process;GO:0071704//organic substance metabolic process;GO:1901566//…			AAF79822.1|1.1e-257|T6D22.2 [Arabidopsis thaliana]	12	0.990447
isoform_9998	166.45	306.41	182.66	125.06	80.81	84.88	79.52	130.41	61.87	68.62	15.69	74.57	117.05	159.7	138.23	182.43	241.29	169.73	K16298//serine carboxypeptidase-like clade IV [EC:3.4.16.-]	GO:0003824//catalytic activity;GO:0017171//serine hydrolase activity;GO:0070011//peptidase activity, acting on L-amino acid peptides;GO:0008233//peptidase activity;GO:0070008//serine-type exopeptidase activity;GO:0004185//serine-type carboxypeptidase activity;GO:0008238//exopeptidase activity;GO:0008236//serine-type peptidase activity;GO:0004180//carboxypeptidase activity;GO:0140096//catalytic ac…			PSR98881.1|2.9e-245|Serine carboxypeptidase-like [Actinidia chinensis var. chinensis]	12	0.995985
