# Supplementary material for: New Insight into the Related Candidate Genes and Molecular Regulatory Mechanisms of Waterlogging Tolerance in Tree Peony Paeonia ostii
Source: Plants (Basel). 2024 Nov 27;13(23):3324. doi: 10.3390/plants13233324 (PMC11644042; doi:10.3390/plants13233324)
Supplement: Supplementary file 1 [file plants-13-03324-s001.zip › Table S8-.xlsx.xls]

## Sheet: Table S8
Table S8. KEGG enrichment analysis of 591 common genes .
Term Name	MainClass	GeneHitsInSelectedSet	AllGenesInSelectedSet	GeneHitsInBackground	AllGenesInBackground	p-value	enrichFactor	GeneListInSelectedSets	corrected p-value(BH method)
03010 Ribosome	A09120 Genetic Information Processing	61	521	1653	77750	0	5.50706	[isoform_52968, isoform_22839, isoform_32760, isoform_24142, isoform_24381, isoform_76383, isoform_22443, isoform_23652, isoform_19938, isoform_23897, isoform_60143, isoform_24465, isoform_23494, isoform_24267, isoform_23497, isoform_16488, isoform_23718, isoform_23712, isoform_24008, isoform_34851, isoform_17773, isoform_23919, isoform_24250, isoform_24294, isoform_75120, isoform_22993, isoform_…	0
03011 Ribosome	A09180 Brite Hierarchies	61	521	1725	77750	2.22045e-16	5.2772	[isoform_52968, isoform_22839, isoform_32760, isoform_24142, isoform_24381, isoform_76383, isoform_22443, isoform_23652, isoform_19938, isoform_23897, isoform_60143, isoform_24465, isoform_23494, isoform_24267, isoform_23497, isoform_16488, isoform_23718, isoform_23712, isoform_24008, isoform_34851, isoform_17773, isoform_23919, isoform_24250, isoform_24294, isoform_75120, isoform_22993, isoform_…	1.86517e-14
00190 Oxidative phosphorylation	A09100 Metabolism	32	521	1098	77750	7.1736e-12	4.34921	[isoform_19602, isoform_131611, isoform_131697, isoform_5433, isoform_67949, isoform_43637, isoform_3995, isoform_13687, isoform_15065, isoform_52870, isoform_46058, isoform_182331, isoform_22461, isoform_26147, isoform_45589, isoform_35183, isoform_7301, isoform_19238, isoform_18284, isoform_13710, isoform_20408, isoform_15592, isoform_7728, isoform_53027, isoform_135013, isoform_185754, isoform…	4.01721e-10
B 09122 Translation	A09120 Genetic Information Processing	80	521	5424	77750	3.12803e-11	2.20107	[isoform_52968, isoform_2866, isoform_22839, isoform_13562, isoform_32760, isoform_75012, isoform_24142, isoform_24381, isoform_76383, isoform_49403, isoform_22443, isoform_23652, isoform_19938, isoform_23897, isoform_24148, isoform_60143, isoform_24465, isoform_23494, isoform_24267, isoform_23497, isoform_24661, isoform_16488, isoform_14068, isoform_23718, isoform_9201, isoform_23712, isoform_24…	1.31377e-09
04147 Exosome	A09180 Brite Hierarchies	77	521	5842	77750	1.13025e-08	1.96694	[isoform_8642, isoform_67146, isoform_17845, isoform_20851, isoform_5138, isoform_49639, isoform_6467, isoform_5417, isoform_1335, isoform_46809, isoform_10376, isoform_166, isoform_13562, isoform_98175, isoform_99386, isoform_136296, isoform_10449, isoform_53018, isoform_13118, isoform_23851, isoform_24661, isoform_23573, isoform_9201, isoform_20764, isoform_20402, isoform_131563, isoform_134674…	3.79765e-07
B 09102 Energy metabolism	A09100 Metabolism	44	521	2765	77750	1.60706e-07	2.37476	[isoform_19602, isoform_7135, isoform_9699, isoform_131611, isoform_131697, isoform_8547, isoform_1473, isoform_5433, isoform_67949, isoform_43637, isoform_3995, isoform_13687, isoform_15065, isoform_35597, isoform_52870, isoform_13558, isoform_13118, isoform_46058, isoform_182331, isoform_22461, isoform_26147, isoform_45589, isoform_35183, isoform_7301, isoform_19238, isoform_18284, isoform_1371…	4.49977e-06
04145 Phagosome	A09140 Cellular Processes	16	521	590	77750	3.29782e-06	4.04698	[isoform_8588, isoform_15773, isoform_10161, isoform_9625, isoform_20764, isoform_50128, isoform_3995, isoform_13710, isoform_52870, isoform_12349, isoform_10412, isoform_20033, isoform_22692, isoform_22461, isoform_23065, isoform_9342]	7.91477e-05
03050 Proteasome	A09120 Genetic Information Processing	14	521	476	77750	5.39962e-06	4.38918	[isoform_21516, isoform_96928, isoform_18746, isoform_16317, isoform_23328, isoform_17549, isoform_10960, isoform_12039, isoform_19196, isoform_18690, isoform_11795, isoform_11110, isoform_21100, isoform_16936]	0.000113392
A09120 Genetic Information Processing	A09120 Genetic Information Processing	130	521	13556	77750	9.27758e-06	1.43111	[isoform_23328, isoform_52968, isoform_12039, isoform_2866, isoform_24142, isoform_24381, isoform_76383, isoform_24148, isoform_24267, isoform_24661, isoform_16488, isoform_14068, isoform_23718, isoform_23712, isoform_24008, isoform_134674, isoform_34851, isoform_19196, isoform_8957, isoform_11113, isoform_11110, isoform_17451, isoform_24250, isoform_22993, isoform_23685, isoform_23963, isoform_2…	0.000173182
B 09183 Protein families: signaling and cellular processes	A09180 Brite Hierarchies	119	521	12515	77750	3.72078e-05	1.41899	[isoform_18414, isoform_8961, isoform_67146, isoform_17845, isoform_20851, isoform_21700, isoform_131552, isoform_10376, isoform_11340, isoform_98175, isoform_99386, isoform_136296, isoform_53018, isoform_13118, isoform_23851, isoform_9893, isoform_24784, isoform_24661, isoform_23573, isoform_131563, isoform_134674, isoform_11113, isoform_45929, isoform_12443, isoform_11232, isoform_19992, isofor…	0.000625092
01002 Peptidases and inhibitors	A09180 Brite Hierarchies	37	521	2922	77750	0.000200923	1.88966	[isoform_16278, isoform_9972, isoform_8684, isoform_2122, isoform_9998, isoform_16317, isoform_23328, isoform_15009, isoform_17549, isoform_16171, isoform_18690, isoform_10376, isoform_133195, isoform_10503, isoform_22005, isoform_21516, isoform_15773, isoform_16289, isoform_7466, isoform_98959, isoform_14423, isoform_12181, isoform_9625, isoform_18746, isoform_14942, isoform_8897, isoform_19196,…	0.00306864
03051 Proteasome	A09180 Brite Hierarchies	21	521	1303	77750	0.000244382	2.40512	[isoform_21516, isoform_96928, isoform_18746, isoform_16317, isoform_23328, isoform_17549, isoform_4785, isoform_10960, isoform_12039, isoform_10267, isoform_5835, isoform_19196, isoform_18690, isoform_11795, isoform_11110, isoform_3328, isoform_6408, isoform_11359, isoform_21100, isoform_16936, isoform_4270]	0.00342135
00020 Citrate cycle (TCA cycle)	A09100 Metabolism	13	521	610	77750	0.000293345	3.18036	[isoform_6377, isoform_14433, isoform_5433, isoform_10366, isoform_466, isoform_16283, isoform_45929, isoform_11232, isoform_11584, isoform_10957, isoform_835, isoform_10137, isoform_13558]	0.00379092
A09140 Cellular Processes	A09140 Cellular Processes	37	521	3081	77750	0.000541736	1.79214	[isoform_8588, isoform_16278, isoform_25848, isoform_50128, isoform_3995, isoform_19185, isoform_11167, isoform_31376, isoform_11584, isoform_13562, isoform_52870, isoform_80956, isoform_12349, isoform_0, isoform_22585, isoform_22461, isoform_20900, isoform_15773, isoform_10161, isoform_4157, isoform_9625, isoform_20764, isoform_10366, isoform_13710, isoform_19331, isoform_51601, isoform_52797, i…	0.00606745
B 09141 Transport and catabolism	A09140 Cellular Processes	37	521	3081	77750	0.000541736	1.79214	[isoform_8588, isoform_16278, isoform_25848, isoform_50128, isoform_3995, isoform_19185, isoform_11167, isoform_31376, isoform_11584, isoform_13562, isoform_52870, isoform_80956, isoform_12349, isoform_0, isoform_22585, isoform_22461, isoform_20900, isoform_15773, isoform_10161, isoform_4157, isoform_9625, isoform_20764, isoform_10366, isoform_13710, isoform_19331, isoform_51601, isoform_52797, i…	0.00606745
A09100 Metabolism	A09100 Metabolism	162	521	19253	77750	0.000609178	1.25568	[isoform_67949, isoform_3677, isoform_10895, isoform_13248, isoform_10376, isoform_11584, isoform_46050, isoform_25351, isoform_99386, isoform_99264, isoform_23295, isoform_13118, isoform_46058, isoform_21795, isoform_42256, isoform_13373, isoform_6377, isoform_19238, isoform_3388, isoform_16922, isoform_13414, isoform_8717, isoform_99668, isoform_11113, isoform_45929, isoform_51644, isoform_1325…	0.00602011
04031 GTP-binding proteins	A09180 Brite Hierarchies	11	521	519	77750	0.000876756	3.16292	[isoform_20900, isoform_19966, isoform_20270, isoform_52593, isoform_20851, isoform_19591, isoform_20764, isoform_21612, isoform_20033, isoform_52306, isoform_46809]	0.00818306
00010 Glycolysis / Gluconeogenesis	A09100 Metabolism	19	521	1281	77750	0.00125288	2.21344	[isoform_17027, isoform_9544, isoform_6377, isoform_6248, isoform_7797, isoform_7896, isoform_99668, isoform_15490, isoform_95387, isoform_11113, isoform_45929, isoform_15373, isoform_8907, isoform_19992, isoform_13807, isoform_10957, isoform_10867, isoform_10137, isoform_13107]	0.0110781
00280 Valine, leucine and isoleucine degradation	A09100 Metabolism	8	521	384	77750	0.00473688	3.10901	[isoform_9544, isoform_10867, isoform_1395, isoform_13281, isoform_10137, isoform_9613, isoform_45929, isoform_12784]	0.0397898
B 09101 Carbohydrate metabolism	A09100 Metabolism	64	521	6872	77750	0.00480293	1.38982	[isoform_46649, isoform_9699, isoform_13281, isoform_16799, isoform_9613, isoform_7797, isoform_3677, isoform_11584, isoform_99386, isoform_835, isoform_13558, isoform_13118, isoform_26125, isoform_13373, isoform_5365, isoform_6377, isoform_4157, isoform_3388, isoform_13414, isoform_11796, isoform_8717, isoform_99668, isoform_95387, isoform_96512, isoform_11113, isoform_16283, isoform_45929, isof…	0.0384235
00520 Amino sugar and nucleotide sugar metabolism	A09100 Metabolism	16	521	1138	77750	0.00487509	2.09817	[isoform_46649, isoform_13373, isoform_6248, isoform_16799, isoform_3388, isoform_7797, isoform_3677, isoform_8717, isoform_50855, isoform_95387, isoform_96512, isoform_7813, isoform_11594, isoform_14780, isoform_10240, isoform_17068]	0.0372279
B 09123 Folding, sorting and degradation	A09120 Genetic Information Processing	50	521	5196	77750	0.00685493	1.43603	[isoform_16317, isoform_23328, isoform_12039, isoform_18690, isoform_167, isoform_2866, isoform_10449, isoform_12349, isoform_25952, isoform_18746, isoform_21612, isoform_26748, isoform_134674, isoform_19196, isoform_11113, isoform_11795, isoform_11110, isoform_17451, isoform_136362, isoform_21100, isoform_22311, isoform_21466, isoform_22554, isoform_4270, isoform_63424, isoform_25188, isoform_85…	0.0500708
B 09105 Amino acid metabolism	A09100 Metabolism	36	521	3613	77750	0.0125232	1.48695	[isoform_9699, isoform_6486, isoform_9335, isoform_1395, isoform_8823, isoform_13281, isoform_9879, isoform_20533, isoform_8547, isoform_49639, isoform_9613, isoform_10895, isoform_10477, isoform_13248, isoform_18033, isoform_10376, isoform_52595, isoform_10867, isoform_10503, isoform_12965, isoform_13558, isoform_13118, isoform_14924, isoform_26125, isoform_27476, isoform_9544, isoform_4694, iso…	0.0841561
00640 Propanoate metabolism	A09100 Metabolism	6	521	290	77750	0.0140788	3.08756	[isoform_4157, isoform_13281, isoform_10137, isoform_9613, isoform_16283, isoform_45929]	0.0909708
00030 Pentose phosphate pathway	A09100 Metabolism	8	521	466	77750	0.0141604	2.56193	[isoform_99386, isoform_6248, isoform_1473, isoform_7797, isoform_7896, isoform_11796, isoform_99668, isoform_95387]	0.0881093
00270 Cysteine and methionine metabolism	A09100 Metabolism	12	521	859	77750	0.0142972	2.08473	[isoform_6486, isoform_9335, isoform_20533, isoform_8547, isoform_12965, isoform_13558, isoform_19451, isoform_10895, isoform_14924, isoform_18033, isoform_12784, isoform_27476]	0.0857831
B 09193 Unclassified: signaling and cellular processes	A09190 Not Included in Pathway or Brite	5	521	222	77750	0.0174479	3.36109	[isoform_6016, isoform_84598, isoform_19374, isoform_5989, isoform_42263]	0.101077
04146 Peroxisome	A09140 Cellular Processes	10	521	755	77750	0.032803	1.97659	[isoform_16278, isoform_4157, isoform_25848, isoform_10366, isoform_22585, isoform_19331, isoform_19185, isoform_51601, isoform_11167, isoform_11584]	0.177771
00410 beta-Alanine metabolism	A09100 Metabolism	6	521	356	77750	0.0339367	2.51515	[isoform_9544, isoform_10867, isoform_4694, isoform_4157, isoform_13281, isoform_9613]	0.172769
03110 Chaperones and folding catalysts	A09180 Brite Hierarchies	25	521	2531	77750	0.0366841	1.47404	[isoform_8588, isoform_8642, isoform_91235, isoform_7496, isoform_4785, isoform_98175, isoform_10449, isoform_136354, isoform_11438, isoform_12349, isoform_19919, isoform_8499, isoform_15773, isoform_9625, isoform_65095, isoform_9509, isoform_7528, isoform_17172, isoform_11134, isoform_3328, isoform_23325, isoform_21004, isoform_4270, isoform_7286, isoform_25188]	0.181262
00220 Arginine biosynthesis	A09100 Metabolism	5	521	274	77750	0.0382365	2.72322	[isoform_9699, isoform_10503, isoform_13118, isoform_13248, isoform_10376]	0.183535
04016 MAPK signaling pathway - plant	A09130 Environmental Information Processing	14	521	1234	77750	0.040981	1.69307	[isoform_13373, isoform_1287, isoform_39470, isoform_8952, isoform_2622, isoform_14780, isoform_6508, isoform_24063, isoform_11338, isoform_23851, isoform_21795, isoform_25565, isoform_29530, isoform_23573]	0.186076
