# Supplementary material for: New Insight into the Related Candidate Genes and Molecular Regulatory Mechanisms of Waterlogging Tolerance in Tree Peony Paeonia ostii
Source: Plants (Basel). 2024 Nov 27;13(23):3324. doi: 10.3390/plants13233324 (PMC11644042; doi:10.3390/plants13233324)
Supplement: Supplementary file 1 [file plants-13-03324-s001.zip › Table S9-.xlsx]

## Sheet: Table S9
Table S9. 13 genes of TCA circle from 591 common gene pools.
Gene Famaily	Gene ID	T0	W6h	W24h	W72h	W120h	W128h	WR6h	WR24h	WR96h
SUCD/LSC1	isoform_16283	95.09	61.225	39.35	32.37	23.135	11.535	51.98	73.84	68.005
OGDH/SUCA	isoform_466	68.795	61.595	36.595	28.545	16.26	14.595	49.105	70.805	69.35
DLAT	isoform_6377	61.475	41.305	29.325	33.49	22.02	17.865	57.08	59.295	47.965
ACO/acnA	isoform_835	49.49	78.985	26.01	17.76	5.325	3.365	39.355	68.165	75.16
DLD	isoform_10137	128.75	82.635	45.965	43.325	55.39	30.715	98.19	134.11	97.995
DLD	isoform_45929	32.195	17.95	8.67	13.04	5.435	6.95	20.02	12.97	29.015
aceE	isoform_10957	45.955	34.035	25.875	13.625	9.525	8.025	21.925	35.435	32.89
SDHA/SDH1	isoform_5433	48.47	39.465	25.73	17.865	13.555	11.935	31.13	60.69	44.685
IDH1	isoform_10366	28.49	21.93	18.27	13.44	5.515	5.27	17.38	28.255	28.785
IDH1	isoform_11584	354.27	349.57	213.07	118.43	32.045	59.84	198.5	339.395	297.54
ACLY	isoform_11232	27.1	38.375	18.72	11.91	12.73	10.365	19.68	31.28	36.265
ACLY	isoform_14433	61.28	81.065	47.735	32.83	31.37	25.45	52.675	85.08	71.775
MDH1	isoform_13558	30.13	24.485	8.6	8.42	8.695	3.135	19.745	21.15	26.4
