# Supplementary material for: New Insight into the Related Candidate Genes and Molecular Regulatory Mechanisms of Waterlogging Tolerance in Tree Peony Paeonia ostii
Source: Plants (Basel). 2024 Nov 27;13(23):3324. doi: 10.3390/plants13233324 (PMC11644042; doi:10.3390/plants13233324)
Supplement: Supplementary file 1 [file plants-13-03324-s001.zip › Table S10-.xlsx]

## Sheet: Table S10
Table S10. Gene Ontology (GO) enrichment analysis of 591 genes
GO_Name	Gene Ontology (GO)	GO_ID	GO_Level	P_value	EnrichmentScore	HitsGenesCountsInSelectedSet	HitsGenesCountsInBackground	AllGenesCountsInSelectedSet	AllGenesCountsInBackground	GenesOfSelectedSetInGOterm
cellular process	BP	GO:0009987	2	0.382765	1.01961	166	20103	329	40624	isoform_12394,isoform_17845,isoform_52968,isoform_13248,isoform_24381,isoform_16628,isoform_46058,isoform_37444,isoform_24373,isoform_8588,isoform_7496,isoform_131697,isoform_14791,isoform_24240,isoform_52870,isoform_52874,isoform_23380,isoform_24351,isoform_6031,isoform_9335,isoform_9454,isoform_13687,isoform_167,isoform_166,isoform_35597,isoform_12349,isoform_13558,isoform_60143,isoform_8001,is…
response to external stimulus	BP	GO:0009605	3	0.557274	1.07371	2	230	329	40624	isoform_95387,isoform_65095,
response to biotic stimulus	BP	GO:0009607	3	0.00650976	4.2874	5	144	329	40624	isoform_95387,isoform_23801,isoform_65095,isoform_91238,isoform_24071,
cell cycle	BP	GO:0007049	3	0.885837	0.4642	1	266	329	40624	isoform_19591,
translation	BP	GO:0006412	8	0.00384298	4.86131	5	127	329	40624	isoform_9201,isoform_9049,isoform_23503,isoform_56871,isoform_9984,
cellular homeostasis	BP	GO:0019725	3	0.0785612	3.01164	3	123	329	40624	isoform_10137,isoform_11438,isoform_8739,
transport	BP	GO:0006810	4	0.421664	1.05428	25	2928	329	40624	isoform_16628,isoform_6289,isoform_52870,isoform_22159,isoform_52306,isoform_9342,isoform_52595,isoform_22461,isoform_20270,isoform_22692,isoform_2532,isoform_21330,isoform_13710,isoform_9064,isoform_23726,isoform_22621,isoform_89346,isoform_21612,isoform_136155,isoform_26179,isoform_20851,isoform_19966,isoform_7301,isoform_17742,isoform_23065,
response to stress	BP	GO:0006950	3	0.881389	0.595549	3	622	329	40624	isoform_95387,isoform_17068,isoform_23843,
cellular component organization	BP	GO:0016043	4	0.784137	0.829634	12	1786	329	40624	isoform_166,isoform_23494,isoform_55945,isoform_20033,isoform_23753,isoform_10412,isoform_19331,isoform_17155,isoform_8917,isoform_16488,isoform_5227,isoform_9862,
generation of precursor metabolites and energy	BP	GO:0006091	4	0.0825684	2.44509	4	202	329	40624	isoform_53027,isoform_135013,isoform_5433,isoform_466,
protein metabolic process	BP	GO:0019538	5	1.61455e-06	2.3429	37	1950	329	40624	isoform_24267,isoform_8588,isoform_7496,isoform_52881,isoform_25565,isoform_9201,isoform_63424,isoform_8499,isoform_54983,isoform_11110,isoform_9049,isoform_21100,isoform_22555,isoform_22554,isoform_23880,isoform_63149,isoform_23503,isoform_56871,isoform_19379,isoform_21516,isoform_18690,isoform_1287,isoform_23919,isoform_7852,isoform_30679,isoform_10960,isoform_11800,isoform_91235,isoform_17549,…
biological_process	BP	GO:0008150	0	1	1	329	40624	329	40624	isoform_12394,isoform_17845,isoform_131552,isoform_52968,isoform_12039,isoform_13248,isoform_25351,isoform_23295,isoform_24381,isoform_13118,isoform_16628,isoform_46058,isoform_7472,isoform_24267,isoform_13373,isoform_6377,isoform_7466,isoform_24008,isoform_51644,isoform_13256,isoform_37444,isoform_24373,isoform_24250,isoform_24257,isoform_24134,isoform_8588,isoform_6289,isoform_7496,isoform_1316…
carbohydrate metabolic process	BP	GO:0005975	4	0.998914	0.222281	2	1111	329	40624	isoform_10451,isoform_16799,
metabolic process	BP	GO:0008152	2	0.146669	1.04874	210	24725	329	40624	isoform_12039,isoform_13248,isoform_25351,isoform_23295,isoform_24381,isoform_13118,isoform_7472,isoform_24267,isoform_13373,isoform_6377,isoform_7466,isoform_24008,isoform_51644,isoform_13256,isoform_24373,isoform_24250,isoform_24257,isoform_24134,isoform_8588,isoform_7496,isoform_131697,isoform_14791,isoform_24240,isoform_26786,isoform_15773,isoform_9544,isoform_8575,isoform_98959,isoform_52874…
anatomical structure development	BP	GO:0048856	3	0.843833	0.647608	3	572	329	40624	isoform_1797,isoform_21659,isoform_16555,
catabolic process	BP	GO:0009056	3	0.148339	1.35194	15	1370	329	40624	isoform_15773,isoform_25565,isoform_16936,isoform_13414,isoform_19196,isoform_21100,isoform_21466,isoform_31376,isoform_18690,isoform_1287,isoform_4470,isoform_96928,isoform_19944,isoform_4157,isoform_18746,
biosynthetic process	BP	GO:0009058	3	0.00268689	1.447	57	4864	329	40624	isoform_13248,isoform_24381,isoform_24134,isoform_8588,isoform_7496,isoform_14791,isoform_24240,isoform_23380,isoform_24351,isoform_15649,isoform_9699,isoform_9335,isoform_60143,isoform_8001,isoform_9201,isoform_9685,isoform_78900,isoform_14659,isoform_23106,isoform_22380,isoform_22264,isoform_8499,isoform_24431,isoform_24661,isoform_10451,isoform_23652,isoform_9049,isoform_22555,isoform_23880,is…
lipid metabolic process	BP	GO:0006629	4	0.121959	1.53198	10	806	329	40624	isoform_23295,isoform_7472,isoform_78900,isoform_14659,isoform_22264,isoform_10114,isoform_12998,isoform_24064,isoform_15685,isoform_17871,
multicellular organism development	BP	GO:0007275	4	0.834366	0.620488	2	398	329	40624	isoform_1797,isoform_16555,
response to chemical	BP	GO:0042221	3	0.681332	0.8778	6	844	329	40624	isoform_131697,isoform_11134,isoform_5896,isoform_17344,isoform_29530,isoform_19944,
regulation of molecular function	BP	GO:0065009	3	0.534784	1.31359	1	94	329	40624	isoform_23914,
cell communication	BP	GO:0007154	3	0.832519	0.662668	3	559	329	40624	isoform_80956,isoform_42125,isoform_20764,
protein modification process	BP	GO:0036211	6	0.940137	0.445766	2	554	329	40624	isoform_30679,isoform_17549,
nucleobase-containing compound metabolic process	BP	GO:0006139	5	0.999969	0.384773	11	3530	329	40624	isoform_8001,isoform_65665,isoform_3995,isoform_23652,isoform_1473,isoform_21795,isoform_19992,isoform_15373,isoform_49403,isoform_35183,isoform_16300,
signal transduction	BP	GO:0007165	5	0.773211	0.711684	2	347	329	40624	isoform_80956,isoform_42125,
Golgi apparatus	CC	GO:0005794	6	0.151992	6.09175	1	28	58	9893	isoform_12615,
cellular_component	CC	GO:0005575	0	1	1	58	9893	58	9893	isoform_22087,isoform_51769,isoform_6016,isoform_11167,isoform_25698,isoform_17712,isoform_8337,isoform_9540,isoform_11381,isoform_52771,isoform_22047,isoform_11394,isoform_20098,isoform_11121,isoform_11127,isoform_22257,isoform_2622,isoform_2866,isoform_11340,isoform_10267,isoform_12443,isoform_23788,isoform_3731,isoform_1318,isoform_22224,isoform_21252,isoform_21244,isoform_22442,isoform_29077,…
cytoplasm	CC	GO:0005737	3	0.365254	1.30955	4	521	58	9893	isoform_11121,isoform_11340,isoform_12615,isoform_19228,
mitochondrion	CC	GO:0005739	6	0.0540289	5.33028	2	64	58	9893	isoform_11121,isoform_11340,
membrane	CC	GO:0016020	3	0.0921537	1.15079	41	6077	58	9893	isoform_51769,isoform_6016,isoform_25698,isoform_17712,isoform_9540,isoform_11381,isoform_11394,isoform_20098,isoform_11127,isoform_22257,isoform_2622,isoform_10267,isoform_12443,isoform_23788,isoform_3731,isoform_1318,isoform_22224,isoform_21252,isoform_21244,isoform_13969,isoform_19363,isoform_65353,isoform_19228,isoform_21898,isoform_11959,isoform_1146,isoform_5989,isoform_20659,isoform_17481,…
intracellular anatomical structure	CC	GO:0005622	3	0.983807	0.56691	8	2407	58	9893	isoform_11167,isoform_11121,isoform_11340,isoform_12615,isoform_19228,isoform_53018,isoform_9085,isoform_372,
endoplasmic reticulum	CC	GO:0005783	6	0.205277	4.37356	1	39	58	9893	isoform_19228,
transferase activity	MF	GO:0016740	3	0.77719	0.825804	9	2206	87	17610	isoform_22191,isoform_11338,isoform_15936,isoform_11732,isoform_3428,isoform_8907,isoform_6508,isoform_39470,isoform_8952,
nucleotide binding	MF	GO:0000166	5	0.800585	0.755839	5	1339	87	17610	isoform_52593,isoform_131626,isoform_23834,isoform_99055,isoform_90045,
nuclease activity	MF	GO:0004518	5	0.189022	2.51446	2	161	87	17610	isoform_10728,isoform_35299,
translation factor activity, RNA binding	MF	GO:0008135	6	0.257444	3.37356	1	60	87	17610	isoform_52141,
protein binding	MF	GO:0005515	3	0.200834	1.73003	4	468	87	17610	isoform_67572,isoform_67146,isoform_17424,isoform_18641,
transcription regulator activity	MF	GO:0140110	2	0.169564	2.69885	2	150	87	17610	isoform_49223,isoform_12982,
kinase activity	MF	GO:0016301	5	0.441317	1.34049	2	302	87	17610	isoform_11338,isoform_8952,
catalytic activity	MF	GO:0003824	2	0.0550005	1.20241	47	7912	87	17610	isoform_8684,isoform_11065,isoform_22191,isoform_15428,isoform_15655,isoform_13562,isoform_10053,isoform_11338,isoform_15936,isoform_16922,isoform_99668,isoform_23322,isoform_51497,isoform_22585,isoform_10240,isoform_13504,isoform_1335,isoform_20239,isoform_23844,isoform_11732,isoform_42256,isoform_3428,isoform_2122,isoform_16171,isoform_8907,isoform_19451,isoform_15097,isoform_10513,isoform_4664…
binding	MF	GO:0005488	2	0.983168	0.798009	37	9385	87	17610	isoform_73784,isoform_9893,isoform_142205,isoform_7135,isoform_14433,isoform_23102,isoform_23573,isoform_11232,isoform_24772,isoform_25848,isoform_52593,isoform_131626,isoform_52141,isoform_9188,isoform_23851,isoform_23834,isoform_42263,isoform_67320,isoform_136354,isoform_182331,isoform_67572,isoform_11600,isoform_17019,isoform_4226,isoform_99055,isoform_15266,isoform_67146,isoform_90045,isoform…
hydrolase activity	MF	GO:0016787	3	0.0193835	1.73746	16	1864	87	17610	isoform_8684,isoform_11065,isoform_15655,isoform_13562,isoform_23322,isoform_1335,isoform_42256,isoform_2122,isoform_16171,isoform_10728,isoform_18670,isoform_13281,isoform_35299,isoform_16649,isoform_17631,isoform_9625,
DNA-binding transcription factor activity	MF	GO:0003700	3	0.317627	2.62875	1	77	87	17610	isoform_12982,
molecular_function	MF	GO:0003674	0	1	1	87	17610	87	17610	isoform_8684,isoform_73784,isoform_11065,isoform_9893,isoform_142205,isoform_22191,isoform_15428,isoform_7135,isoform_14433,isoform_49223,isoform_15655,isoform_13562,isoform_10053,isoform_23102,isoform_19185,isoform_11338,isoform_15936,isoform_23573,isoform_16922,isoform_99668,isoform_11232,isoform_23322,isoform_24772,isoform_25848,isoform_51497,isoform_52593,isoform_22585,isoform_10240,isoform_1…
nucleic acid binding	MF	GO:0003676	4	0.991685	0.215105	1	941	87	17610	isoform_52141,
translation regulator activity	MF	GO:0045182	2	0.257444	3.37356	1	60	87	17610	isoform_52141,
