# Supplementary material for: New Insight into the Related Candidate Genes and Molecular Regulatory Mechanisms of Waterlogging Tolerance in Tree Peony Paeonia ostii
Source: Plants (Basel). 2024 Nov 27;13(23):3324. doi: 10.3390/plants13233324 (PMC11644042; doi:10.3390/plants13233324)
Supplement: Supplementary file 1 [file plants-13-03324-s001.zip › Table S11-.xlsx]

## Sheet: Table S11
Table S11. Information for RNA-seq raw data and clean reads for the samples in this study.
Sample	Total Raw Reads (M)	Total Clean Reads (M)	Total Clean Bases(Gb)	Clean Reads Q20(%)	Clean Reads Q30(%)	Clean Reads Ratio(%)
T0h_1	46.31	46.31	6.95	97.41	92.92	100
T0h_2	42.59	42.59	6.39	97.41	93.03	100
W6h_1	82.89	82.89	12.43	96.82	91.93	100
W6h_2	74.33	74.33	11.15	97.34	92.88	100
W24h_1	80.41	80.41	12.06	97.51	93.24	100
W24h_2	80.43	80.43	12.06	97.53	93.36	100
W72h_1	76.53	76.53	11.48	96.89	92	100
W72h_2	76.24	76.24	11.44	97.33	92.78	100
W120h_1	78.84	78.51	11.78	97.23	92.73	99.58
W120h_2	70.48	70.01	10.5	97.34	92.66	99.34
W168h_1	64.92	64	9.6	96.79	91.61	98.59
W168h_2	75.12	75.12	11.27	96.26	90.37	100
WR6h_1	47.06	47.06	7.06	97.41	93.03	100
WR6h_2	46.49	46.49	6.97	97.62	93.55	100
WR48h_1	49.19	49.19	7.38	98.11	94.64	100
WR48h_2	49.25	49.25	7.39	97.44	93.03	100
WR72h_1	48.6	48.6	7.29	98.05	94.47	100
WR72h_2	47.71	47.71	7.16	97.88	94.03	100
