# Supplementary material for: New Insight into the Related Candidate Genes and Molecular Regulatory Mechanisms of Waterlogging Tolerance in Tree Peony Paeonia ostii
Source: Plants (Basel). 2024 Nov 27;13(23):3324. doi: 10.3390/plants13233324 (PMC11644042; doi:10.3390/plants13233324)
Supplement: Supplementary file 1 [file plants-13-03324-s001.zip › Table S12-.xlsx]

## Sheet: Table S12
Table S12. the Primer Sequences of Target Genes for qPCR expression experiments.
Gene Family	Primer ID	Primer Sequence
DLD	isoform_10137_1_F	TATCATTGGCGGCGGTCC
	isoform_10137_1_R	CCCGACGTTGAGGCAAGT
IDH	isoform_10366_1_F	GTCCTGGCATTGCGCTTG
	isoform_10366_1_R	AGCGGCCACTTCTTTGCA
aceE	isoform_10957_1_F	GGGCAGTTGGCGAGAGAG
	isoform_10957_1_R	TCGGGAGGGGAGGGAAAG
ACLY	isoform_11232_1_F	GCTGACCTCACACCCACC
	isoform_11232_1_R	CCTCGCCATTCACCTCCC
LSC1	isoform_16283_1_F	TTGCTGGGCTTACCGCTC
	isoform_16283_1_R	CCGTCACACCAGCTTCCC
IDH	isoform_11584_1_F	ATCTGTGCTGGTGTGCCC
	isoform_11584_1_R	TGTGCAAGCCCTCGAGTC
MDH	isoform_13558_1_F	GCATAGGGCAGCCTCTGG
	isoform_13558_1_R	GCACCCGTGTCCATGTGA
SUCA	isoform_466_1_F	CAGAGCGGCAGATCTCGG
	isoform_466_1_R	AGGCCTGGTACCACCACT
DLD	isoform_45929_1_F	TTGTGGCGGAGAGGGAGA
	isoform_45929_1_R	CTGCAAAGCCAACACCGC
ACLY	isoform_14433_1_F	AAGATGCGTGCGTTGGGA
	isoform_14433_1_R	AACGCGCGAAGAACCCAT
acnA	isoform_835_1_F	ACGGACAACCAGCAGAGC
	isoform_835_1_R	CGCAACAAGAGCAGCACC
SDH	isoform_5433_1_F	GGAGCTCATGCCCGTGAA
	isoform_5433_1_R	CATGTGCACCGGCCTGTA
DLAT	isoform_6377_1_F	TGCGGGGCCAACTCAATT
	isoform_6377_1_R	AGCCAAAGCAGCAGCCTT
	Actin_F	AAGGTGATGGAATGGCTGAC
	Actin_R	CAAGAACTGCTCCTCCAAGG
